# Supplementary material for: Exploring the Parameters Controlling Product Selectivity in Electrochemical CO2 Reduction in Competition with Hydrogen Evolution Employing Manganese Bipyridine Complexes
Source: ACS Catal. 2023 Feb 16;13(5):3109–19. doi: 10.1021/acscatal.2c05951 (PMC9990071; doi:10.1021/acscatal.2c05951)
Supplement: Supplementary file 2 — cs2c05951_si_002.xyz [file cs2c05951_si_002.xyz]

4
HCOO(-)
 C                 -0.10629200    0.84433300   -0.08298100
 O                 -1.28395500    0.63308900   -0.44738400
 O                  0.96468700    0.31096100   -0.44731900
 H                  0.01191500    1.66902100    0.72444800

2
H2
H	-1.080747	0.964691	0
H	-0.324297	0.964691	0

5
HCOOH
C	-1.106304	0.463466	0
H	-0.65363	-0.548588	0
O	-0.486287	1.499954	0
O	-2.440252	0.364165	0
H	-2.81349	1.272743	0

3
CO2
C	-0.083855	0.403559	0.000001
O	0.998407	0.837478	-0.000001
O	-1.166124	-0.030344	-0.000001

8
CF3CH2O(-)
C	0.461636	-0.019745	-2.679968
C	-0.576281	0.00834	-1.540358
H	-1.056278	1.047001	-1.712551
H	0.106619	0.232381	-0.633546
O	-1.352386	-1.041949	-1.497103
F	-0.111813	-0.094905	-3.910654
F	1.300122	-1.087261	-2.599767
F	1.268786	1.084913	-2.713591

9
CF3CH2OH
C	0.461653	-0.013572	-2.684585
C	-0.494495	0.09782	-1.517664
H	-1.085072	1.01942	-1.673379
H	0.121853	0.229604	-0.609973
O	-1.276462	-1.070525	-1.497697
H	-1.854806	-1.019924	-0.719056
F	-0.181658	-0.133621	-3.864175
F	1.280523	-1.080026	-2.575943
F	1.24062	1.085371	-2.761341

11
CF3CH2OCO2(-)
C	-0.886565	0.96451	-0.021085
F	-1.147975	2.240007	-0.396462
F	0.279823	0.611235	-0.604282
F	-1.844881	0.189972	-0.579825
C	-0.839512	0.83482	1.487922
H	-0.071808	1.534974	1.856593
H	-1.832109	1.131121	1.869334
O	-0.544169	-0.478051	1.85226
C	0.838236	-0.750918	2.29136
O	1.571811	0.241433	2.413726
O	1.012784	-1.95763	2.476456

5
HO-CO2(-)
 O                 -0.55866700   -0.52449200    1.81516400
 C                  0.77343000   -0.75603500    2.26977300
 O                  1.47966900    0.27332900    2.36679800
 O                  1.02870800   -1.95055400    2.49818800
 H                 -0.59202100    0.43857900    1.68525600

1
Br(-)
Br	0	-0.258065	0

2
OH(-)
 O                 -0.07010700   -0.01146800    0.00000000
 H                  0.91542800   -0.01146800    0.00000000

6
CH3CN
C	0.274521	-0.00001	-0.000004
N	1.437601	-0.000035	0.000094
C	-1.181487	0.000051	-0.00007
H	-1.553911	0.261442	-1.001902
H	-1.554095	0.736869	0.727207
H	-1.554013	-0.998268	0.274301

21
Fc
C	-1.632329	-1.165253	-0.356984
C	-1.632075	-0.020385	-1.218652
C	-1.632277	-0.699465	0.998122
C	-1.632032	1.152941	-0.396164
C	-1.632072	0.733214	0.973896
C	1.632209	-1.152789	0.396386
C	1.632165	0.0207	1.218645
C	1.632145	-0.733328	-0.973756
C	1.632257	1.165399	0.356753
C	1.632196	0.699346	-0.998261
H	-1.611374	2.183467	-0.750384
H	-1.611543	-0.038802	-2.308242
H	-1.611602	1.388524	1.844577
H	-1.612086	-1.324971	1.890457
H	-1.612038	-2.207144	-0.676237
H	1.61169	0.039321	2.308233
H	1.611714	-2.183249	0.750809
H	1.611716	-1.388817	-1.844303
H	1.611866	1.324669	-1.890721
H	1.611837	2.207348	0.675804
Fe	0.000018	-0.000036	0.000029

21
Fc(+)
Fe	2.178831	2.512276	-0.045227
H	0.761211	3.91055	1.942405
H	2.443255	5.304502	0.337797
H	2.174759	4.355906	-2.185151
H	0.321577	2.376252	-2.14583
H	-0.557895	2.103194	0.407513
C	0.853661	3.799875	0.862708
C	1.739679	4.538391	0.014622
C	1.59805	4.037167	-1.317702
C	0.623081	2.987719	-1.29638
C	0.159842	2.841554	0.053085
H	3.505193	1.011507	-2.022034
H	4.98287	2.619348	-0.416101
H	4.006667	2.414637	2.102784
H	1.927041	0.673916	2.059213
H	1.618341	-0.19775	-0.492394
C	3.394717	1.113911	-0.943192
C	4.176385	1.96165	-0.094595
C	3.660717	1.853597	1.235501
C	2.558968	0.937734	1.212225
C	2.39465	0.478142	-0.136523

3
H2O
O	0	0	0.123527
H	0	0.756665	-0.486188
H	0	-0.756665	-0.486188

2
CO
C	0	0	-0.647588
O	0	0	0.486163

85
1a
 Br                 4.47462200    7.62622400    2.18244500
 Mn                 3.89194300    5.61759000    3.69415500
 O                  2.29343800    7.61096100    5.17428900
 N                  5.15626000    4.50869200    2.45423300
 O                  1.40473300    5.65376900    2.10429100
 O                  2.70649300    3.51555700    5.36203500
 N                  5.76040300    5.95804500    4.57128700
 N                  6.92717000    4.17537200    7.03439300
 C                  4.81869700    3.63177500    1.48217300
 N                  5.42368100    0.86462700    2.63771600
 C                  6.75684600    5.82789500    3.65489700
 C                  3.48424400    2.97087200    1.51473700
 N                  9.16954500    1.07316100    4.86873900
 C                  6.02957600    6.59301900    5.73463900
 C                  6.43188100    4.98381000    2.49200700
 C                  5.71228900    3.29509600    0.45462200
 H                  5.38748100    2.59588500   -0.31649200
 C                  7.24059900    7.27402200    5.93389300
 H                  7.39805900    7.80629400    6.87274500
 C                  5.04561600    6.53807800    6.84938700
 C                  7.37412500    4.65595500    1.51185400
 H                  8.38767400    5.05021600    1.56786100
 C                  6.99873600    3.82514600    0.45792700
 H                  7.71149400    3.57040200   -0.32856300
 C                  8.00670100    6.43168800    3.82690200
 H                  8.78470800    6.31542400    3.07385700
 C                  3.25196200    4.30893000    4.70946400
 C                  2.52318500    3.29795000    0.54699000
 H                  2.74970500    4.07486100   -0.18693300
 C                  3.22115100    1.94784200    2.45579400
 C                  1.27380800    2.67019500    0.54268000
 H                  0.52723800    2.94795000   -0.20519300
 C                  8.23404100    7.20772900    4.96256200
 H                  9.18819800    7.71958300    5.10199300
 C                  4.31027400    1.45008900    3.38472300
 H                  4.72174900    2.28846900    3.96684900
 H                  3.86405900    0.73708000    4.11218100
 C                  6.58031900    0.57833100    3.48636800
 H                  6.49337400   -0.42139400    3.96939300
 H                  6.58904800    1.31201800    4.30274400
 C                  5.47516600    4.03486100    7.05756700
 H                  5.13852500    3.19398400    7.70215300
 H                  5.17291600    3.78467400    6.03145700
 C                  0.98605500    1.69700100    1.50393800
 H                  0.01108800    1.20309300    1.51324200
 C                  2.40830900    5.57215200    2.67393500
 C                  1.96089900    1.33494500    2.44137100
 H                  1.75251800    0.54259700    3.16558800
 C                  2.97628900    6.83736400    4.65132300
 C                  4.47125800    7.72195600    7.33607500
 H                  4.70641900    8.66871500    6.84402600
 C                  4.77336800    5.30545700    7.49081800
 C                  7.53276800    3.13519600    6.20740000
 H                  6.97407800    3.13034600    5.25724500
 H                  7.39560000    2.12656800    6.65616100
 C                  9.45090900    2.49807200    4.69320500
 H                  8.89869500    2.84443100    3.80585000
 H                 10.53080000    2.67340400    4.48125800
 C                  7.90895300    0.68122800    2.73425300
 H                  7.91696700    0.00057600    1.86647900
 H                  7.99891000    1.70148200    2.32556700
 C                  5.03370700   -0.26915200    1.81553800
 H                  4.63527000   -1.11940300    2.41464000
 H                  5.90139000   -0.63383500    1.24590900
 H                  4.25935000    0.02833200    1.09186000
 C                  3.57794800    7.69291100    8.41116600
 H                  3.12361100    8.62052100    8.76763300
 C                  9.01161000    3.35444900    5.88727800
 H                  9.64178900    3.14559900    6.76747600
 H                  9.17018900    4.41415800    5.62739000
 C                  9.11568200    0.32840600    3.61021700
 H                  9.05552500   -0.74086800    3.87376600
 H                 10.05101000    0.45292400    3.01678300
 C                  3.26958000    6.47305900    9.02052600
 H                  2.57289200    6.43815400    9.86200600
 C                  3.87534400    5.29510100    8.56657500
 H                  3.66460600    4.34634500    9.06800900
 C                 10.05883700    0.44845800    5.83351900
 H                 11.12521400    0.45129600    5.50925700
 H                  9.75687800   -0.59800500    5.99792300
 H                 10.00276100    0.97023200    6.80120300
 C                  7.50326800    4.29245900    8.36274300
 H                  6.99992300    5.10207600    8.91409200
 H                  8.57181000    4.54603700    8.29693800
 H                  7.40438700    3.35823400    8.96109600

85
1a-endo
 Mn                 3.99649200    4.95106100    4.09704500
 O                  2.24111000    5.69914600    6.34521900
 N                  5.21795900    4.23575800    2.53422200
 O                  1.33173700    3.87110800    3.44714000
 N                  5.88011400    5.70468100    4.69770800
 N                  7.21626500    4.55799000    7.47249200
 C                  4.86888000    3.47430900    1.47227800
 N                  5.34742700    0.68590900    2.03772000
 C                  6.83621900    5.56645700    3.73601700
 C                  3.47764300    2.96444800    1.28612200
 N                  8.68215800    1.08683300    5.05521100
 C                  6.17165200    6.47733500    5.77134500
 C                  6.49930300    4.70320100    2.59164800
 C                  5.76461900    3.21040800    0.42094700
 H                  5.41386300    2.61970600   -0.42484000
 C                  7.36271600    7.22276000    5.85001400
 H                  7.51940700    7.86511700    6.71676100
 C                  5.20319800    6.68633500    6.88766500
 C                  7.44473800    4.41587800    1.60119000
 H                  8.46627100    4.77958100    1.69163400
 C                  7.06876200    3.67435000    0.48385900
 H                  7.78543100    3.45848400   -0.31051900
 C                  8.06047500    6.24286300    3.79393100
 H                  8.79560100    6.12235200    3.00113400
 C                  2.59409800    3.79140800    0.56845100
 H                  2.92741200    4.79058700    0.27504200
 C                  3.07933600    1.65973400    1.66259900
 C                  1.30643200    3.35997400    0.24561900
 H                  0.62979100    4.01894000   -0.30397500
 C                  8.31945000    7.10898100    4.85409200
 H                  9.25400500    7.67117500    4.89922500
 C                  3.96192400    0.73312600    2.47922400
 H                  3.95603300    1.11132300    3.51384100
 H                  3.49241700   -0.27513300    2.49779600
 C                  6.29103900    0.32784000    3.09746800
 H                  6.20719400   -0.75099500    3.37090200
 H                  6.01655100    0.90941300    3.99068400
 C                  5.88072900    4.49984000    8.04576300
 H                  5.88658000    4.12509300    9.09244700
 H                  5.29663700    3.77805500    7.45154700
 C                  0.89770300    2.07917300    0.62969200
 H                 -0.10532000    1.72254100    0.38119800
 C                  2.41699800    4.24831100    3.59069400
 C                  1.78035400    1.24644000    1.32405300
 H                  1.46008500    0.24059800    1.61133300
 C                  3.01983700    5.47110400    5.51949000
 C                  4.45747600    7.87913600    6.87768700
 H                  4.54057800    8.54719100    6.01618300
 C                  5.13082700    5.81641800    7.99978000
 C                  7.63369900    3.29219300    6.86845700
 H                  6.81711300    2.97851700    6.20230900
 H                  7.74058400    2.49317700    7.63782900
 C                  8.96523200    2.50392300    4.81481000
 H                  8.21134000    2.87685700    4.10448100
 H                  9.95763900    2.62961300    4.31877800
 C                  7.74349000    0.63896200    2.72704700
 H                  8.03905300    0.05512400    1.83990900
 H                  7.81625400    1.69840100    2.43368100
 C                  5.50169600   -0.07480700    0.81086200
 H                  5.36594500   -1.16954300    0.96521700
 H                  6.49442000    0.08749300    0.36506900
 H                  4.75020000    0.25594400    0.07715900
 C                  3.60776800    8.20370300    7.93659200
 H                  3.02530200    9.12785900    7.90798200
 C                  8.92894800    3.40740600    6.05369900
 H                  9.81401900    3.23468300    6.68852400
 H                  9.01330700    4.44050800    5.68012200
 C                  8.76475700    0.30114000    3.81800600
 H                  8.64189500   -0.75924200    4.09697200
 H                  9.78483400    0.39107200    3.37480400
 C                  3.51583300    7.33828000    9.03163600
 H                  2.86078000    7.58114700    9.87246100
 C                  4.27599600    6.16535300    9.05774900
 H                  4.21420700    5.50004400    9.92399700
 C                  9.55545100    0.50460200    6.06521500
 H                 10.63393300    0.54583500    5.78570500
 H                  9.28897400   -0.55357400    6.21496800
 H                  9.43606800    1.01979900    7.02955000
 C                  8.18317400    5.15960800    8.36935500
 H                  7.78971400    6.11771800    8.74470700
 H                  9.12639200    5.37058300    7.84255600
 H                  8.41405700    4.51826100    9.25034500
 Br                 4.30464100    2.77243400    5.35618300
 C                  3.70004000    6.46590000    3.21484600
 O                  3.49915200    7.45388600    2.63871000

85
1a(-)
 Br                 4.39559900    7.70824600    2.14436600
 Mn                 3.87970400    5.63383400    3.68588200
 O                  2.29397200    7.62732800    5.17736400
 N                  5.13164800    4.55343300    2.42790200
 O                  1.39140400    5.64220000    2.09903400
 O                  2.71098600    3.52721900    5.34913300
 N                  5.73224800    6.00700200    4.54532300
 N                  6.92435600    4.13914500    7.05960000
 C                  4.80597100    3.68892500    1.43441500
 N                  5.42276200    0.82997200    2.67500000
 C                  6.75238200    5.84937200    3.61111600
 C                  3.48904500    2.98757400    1.48096100
 N                  9.19258800    1.05009800    4.88067400
 C                  6.01588700    6.65629200    5.70303800
 C                  6.43648000    5.04000700    2.47960400
 C                  5.67199200    3.38070800    0.38566400
 H                  5.34942700    2.67737600   -0.38335100
 C                  7.21527500    7.33563500    5.91230100
 H                  7.38205500    7.84517600    6.86261500
 C                  5.05163600    6.57842400    6.83807200
 C                  7.36273000    4.72348100    1.44819400
 H                  8.37759300    5.12048700    1.49826900
 C                  6.98126100    3.92505400    0.39040400
 H                  7.68631800    3.68571600   -0.40945400
 C                  8.00993300    6.48234200    3.80684200
 H                  8.79258400    6.36534700    3.05599300
 C                  3.25152000    4.32862400    4.69476100
 C                  2.51522400    3.27544100    0.51174500
 H                  2.71887100    4.05526200   -0.22610900
 C                  3.24629700    1.96623400    2.43150600
 C                  1.28569600    2.60852400    0.50418600
 H                  0.53412300    2.85835100   -0.24912800
 C                  8.23230200    7.25528500    4.92748300
 H                  9.18972800    7.76150800    5.07384700
 C                  4.33393500    1.50606800    3.38202300
 H                  4.77369600    2.37618300    3.89020100
 H                  3.87599400    0.86194900    4.16559500
 C                  6.58770800    0.58919900    3.52560000
 H                  6.51494800   -0.39093100    4.04976300
 H                  6.59707800    1.35439000    4.31164300
 C                  5.46742500    4.06728100    6.99672400
 H                  5.06253900    3.20190500    7.56709700
 H                  5.21310500    3.90524800    5.94130900
 C                  1.02240300    1.63405800    1.47111300
 H                  0.06307700    1.10994900    1.48118700
 C                  2.39993300    5.57566300    2.66899000
 C                  2.00461800    1.31500000    2.41704800
 H                  1.81654500    0.52584300    3.15093800
 C                  2.97209900    6.85169600    4.64369600
 C                  4.48069900    7.75046400    7.35880500
 H                  4.69679500    8.70451300    6.87172200
 C                  4.79096000    5.33672200    7.47058200
 C                  7.52516300    3.12847600    6.19484400
 H                  6.99145100    3.18624600    5.23275100
 H                  7.35464100    2.10136300    6.58842900
 C                  9.46746600    2.47840800    4.71741800
 H                  8.92018300    2.82969000    3.82910700
 H                 10.54820700    2.65926500    4.51466400
 C                  7.90843800    0.67358800    2.75608100
 H                  7.89569700   -0.01494800    1.89410700
 H                  8.00057900    1.68933100    2.33605300
 C                  4.99963100   -0.35814100    1.95505100
 H                  4.57375000   -1.14198900    2.62363500
 H                  5.85764900   -0.79838900    1.42463400
 H                  4.23674400   -0.10389000    1.20291600
 C                  3.61914100    7.70636000    8.46000500
 H                  3.17216500    8.62864800    8.84017500
 C                  9.01554900    3.32430100    5.91463800
 H                  9.62153700    3.08982800    6.80566500
 H                  9.19871300    4.38516300    5.67556800
 C                  9.12501800    0.31602500    3.61652100
 H                  9.06785500   -0.75527200    3.87322600
 H                 10.05451100    0.44421600    3.01423700
 C                  3.32942000    6.47890400    9.06301900
 H                  2.65544300    6.43037300    9.92240700
 C                  3.92284200    5.30919400    8.57076100
 H                  3.72350500    4.35102000    9.05979900
 C                 10.09656200    0.41927700    5.82720900
 H                 11.15804600    0.42453200    5.48638700
 H                  9.79795300   -0.62852600    5.99006700
 H                 10.05604600    0.93500900    6.79891300
 C                  7.42971400    4.12955200    8.42022200
 H                  6.94239000    4.92714100    9.00290100
 H                  8.51317500    4.32214600    8.43052900
 H                  7.24585600    3.16307600    8.94486800

81
1b
 Br                 7.68896400   11.87948700   14.57387900
 Mn                 7.07843000    9.89456300   13.04734700
 O                 12.05589700    6.32241400   12.45273600
 O                  4.53655100    9.98190700   14.54530500
 N                  8.25882600    8.74790800   14.33692900
 N                  8.98361700   10.15716300   12.22420800
 O                  5.91115600    7.85005300   11.29653900
 O                  5.55673300   11.94283300   11.56314600
 N                 10.11282200    8.40299800    9.42922800
 N                  8.43690900    5.21641600   14.13129600
 C                  9.95553300    9.96287100   13.15724200
 C                  9.31071100   10.77216700   11.06507000
 C                  6.49814500    7.29719500   15.25966900
 C                  8.32584700   10.82118600    9.94974300
 C                 11.24986300   10.46746900   12.99398300
 H                 12.00777600   10.30422700   13.75824900
 C                  7.85019800    7.91827300   15.32371000
 C                  9.55491500    9.16529100   14.32942700
 C                 10.44671500    8.83114200   15.35405300
 H                 11.47983500    9.17320300   15.32218500
 C                  7.81467600   12.05652600    9.52534700
 H                  8.10231300   12.96396600   10.06161200
 C                  9.99530300    8.06314100   16.42540800
 H                 10.66667200    7.81052300   17.24821100
 C                  5.52863200    7.64245500   16.21259300
 H                  5.76150400    8.40946200   16.95499200
 C                 10.57983400   11.33624600   10.86650500
 H                 10.78865300   11.84402800    9.92417900
 C                  8.68736600    7.59036300   16.40041600
 H                  8.30422300    6.93582500   17.18403700
 C                 11.55552900   11.19923900   11.84821900
 H                 12.55174100   11.62411800   11.71147800
 C                  8.66193700    8.32346000    9.58424500
 H                  8.47335900    8.06518500   10.63589100
 H                  8.20967600    7.51727200    8.96627700
 C                  6.22487500    6.28655500   14.30744100
 C                  7.98747100    9.63836500    9.25002100
 C                  6.91525600   12.12721000    8.45715600
 H                  6.51006200   13.09409100    8.14913000
 C                 10.78803000    7.26942300   10.05184600
 H                 10.71797100    6.35116600    9.42327500
 H                 10.25529300    7.04979000   10.98775900
 C                  4.26378200    7.04678000   16.19105200
 H                  3.51121200    7.33949800   16.92714600
 C                  6.44542100    8.61823600   11.98730000
 C                  5.55874500    9.87828200   14.01337800
 C                  7.08035800    9.72714300    8.18570700
 H                  6.81771200    8.81643100    7.64022800
 C                 12.25291600    7.53443000   10.40974900
 H                 12.87863800    7.63967800    9.50829600
 H                 12.31650300    8.48234000   10.96948600
 C                  6.21889200   11.14922900   12.08301700
 C                 12.13458200    5.08850400   13.14705100
 H                 13.08152000    5.01876600   13.71914700
 H                 12.12635500    4.24754900   12.42394100
 C                  4.95022500    5.70457200   14.29677400
 H                  4.73472200    4.92192000   13.56404200
 C                  7.31535100    5.78207700   13.38432900
 H                  6.87526200    5.06026600   12.66204900
 H                  7.72013400    6.61742300   12.79556100
 C                  6.53469000   10.95621400    7.79533600
 H                  5.82986500   10.99909700    6.96103400
 C                  9.62074900    5.05148600   13.29482100
 H                  9.67362800    5.92744900   12.63321400
 H                  9.53898900    4.15762300   12.63334300
 C                 10.52999800    8.64752300    8.05897700
 H                 10.27196000    7.80857100    7.37327500
 H                 11.61854800    8.80053800    8.01566300
 H                 10.04817900    9.55990900    7.67474700
 C                  3.96854700    6.08590300   15.21975400
 H                  2.98188100    5.61655100   15.19111400
 C                 10.93416000    4.99073600   14.07947800
 H                 11.01814500    4.05775300   14.66053200
 H                 10.95988400    5.82959200   14.79449400
 C                 12.82121000    6.40704700   11.26185400
 H                 12.76660400    5.44690500   10.70954900
 H                 13.88951600    6.59097400   11.49359400
 C                  8.08235700    4.02250400   14.87975800
 H                  7.23625000    4.23508700   15.55144200
 H                  8.93028600    3.69918500   15.50163400
 H                  7.79260300    3.17135500   14.22225300

81
1b-endo
 Mn                 7.14073800    9.24921000   12.60024100
 O                 11.43139000    6.03587300   12.12600800
 O                  4.45350400    8.18626600   13.18281000
 N                  8.31510600    8.51175700   14.18709200
 N                  9.04398800    9.97005600   12.04233700
 O                  5.42901000   10.02793400   10.32916500
 N                 10.35562100    8.87402200    9.14390600
 N                  8.28334100    4.98902600   14.70838700
 C                 10.00016200    9.76093100   12.99071400
 C                  9.36431700   10.74866100   10.98208400
 C                  6.50352600    7.34657700   15.43736700
 C                  8.39324500   11.03316800    9.88527300
 C                 11.26713800   10.35302500   12.91798300
 H                 12.00952600   10.16667600   13.69106100
 C                  7.91852400    7.78918600   15.25909700
 C                  9.61585700    8.92386200   14.13926700
 C                 10.53303500    8.61755300   15.15012100
 H                 11.56779100    8.94455700   15.07373700
 C                  7.67404000   12.23986100    9.96042500
 H                  7.77813700   12.86190800   10.85354900
 C                 10.11254500    7.90720400   16.27187700
 H                 10.80925700    7.67472800   17.07921800
 C                  5.64649600    8.21675000   16.13492900
 H                  6.01574600    9.20491700   16.42243400
 C                 10.59573100   11.42275300   10.89881500
 H                 10.77582100   12.07660400   10.04557900
 C                  8.78953500    7.49894400   16.32416300
 H                  8.40330100    6.93460700   17.17277200
 C                 11.56322100   11.22138600   11.87034600
 H                 12.53280500   11.71983800   11.81620900
 C                  9.00006700    8.88266300    8.61545300
 H                  8.41433700    8.15543300    9.20171200
 H                  8.96005100    8.55116700    7.55427600
 C                  6.05572400    6.05692900   15.06660000
 C                  8.29247400   10.21885700    8.73354900
 C                  6.82499500   12.63561700    8.92542300
 H                  6.26362900   13.56985500    9.00430900
 C                 10.78579000    7.54729700    9.58143500
 H                 10.90009600    6.85046500    8.71693000
 H                  9.98796300    7.14554100   10.22360000
 C                  4.33891900    7.83911400   16.44733800
 H                  3.68248500    8.53050100   16.98145000
 C                  5.54502000    8.55516700   13.06609900
 C                  7.43977300   10.64073000    7.70060000
 H                  7.35526600   10.01977800    6.80392400
 C                 12.08921500    7.55570500   10.38384700
 H                 12.95203500    7.78306700    9.73623600
 H                 12.03812900    8.34520600   11.15198900
 C                  6.19408100    9.78850100   11.16463800
 C                 11.64003100    4.84025500   12.85893200
 H                 12.68824100    4.79676300   13.21945900
 H                 11.48744100    3.95499800   12.20552800
 C                  4.74005300    5.69583000   15.39748800
 H                  4.38263600    4.70160200   15.11374700
 C                  6.90839500    5.10652500   14.24761600
 H                  6.39593900    4.12063100   14.19812100
 H                  6.93750600    5.50521800   13.22017600
 C                  6.70742200   11.82817300    7.78950000
 H                  6.05290200   12.12663400    6.96636300
 C                  9.22167900    4.66090200   13.63707500
 H                  9.02417700    5.36219200   12.81250400
 H                  9.05319600    3.63008300   13.24298000
 C                 11.29358800    9.55791600    8.27360800
 H                 11.50374100    8.99293100    7.33700200
 H                 12.24948000    9.73571900    8.78925400
 H                 10.88222800   10.53880600    7.98872600
 C                  3.88480100    6.56998700   16.07555300
 H                  2.86635200    6.25591000   16.31867700
 C                 10.68979600    4.80354800   14.04854100
 H                 11.00110700    3.97474000   14.70563000
 H                 10.81538400    5.73910600   14.61774000
 C                 12.36598100    6.22805300   11.07738400
 H                 12.31045300    5.38940800   10.35121200
 H                 13.39656100    6.22881000   11.48838800
 C                  8.40249100    4.17051200   15.89969700
 H                  7.66216800    4.49911800   16.64611100
 H                  9.40052300    4.27667000   16.35163200
 H                  8.22560800    3.08866000   15.70074300
 C                  6.84122600   10.75922000   13.48943200
 O                  6.64151000   11.74585000   14.06857700
 Br                 7.48075400    7.09239200   11.30895300

80
1c
 Br                 9.19063300    6.64791100   14.99502300
 Mn                 9.61867500    8.76235500   13.59549600
 O                 10.54305800   11.02204800   11.96694600
 N                  8.37978300    9.72097600   14.97621400
 O                 12.22271000    8.78706300   14.98437800
 N                  7.73373300    8.41879200   12.77100300
 O                 11.26998600    6.93723800   11.96576900
 N                  8.25749100   13.47615100   15.09539800
 N                  6.62182300   10.49994100    9.59148600
 C                  7.11081600    9.22655200   14.93640600
 C                  7.43032900    7.90785900   11.55380000
 C                 10.07922000   11.15554300   16.04022700
 C                  8.72935700   10.52575700   16.00542000
 C                  6.76099500    8.47283900   13.71975600
 C                  6.18593600    9.47322300   15.95633100
 H                  5.17855500    9.06398500   15.90005900
 C                  8.42539900    7.99341400   10.44918100
 C                  7.84400000   10.79947300   17.05905000
 H                  8.17600300   11.45162500   17.86734900
 C                  5.49647000    7.90701700   13.51567600
 H                  4.74124500    7.94320800   14.29911600
 C                 11.01330000   10.71505000   16.98986600
 H                 10.75130500    9.88385000   17.64895100
 C                 10.38960500   12.24691200   15.19680900
 C                  8.72598700    9.24003800    9.85154200
 C                  9.00677800    6.81749600    9.95133400
 H                  8.74953700    5.86031200   10.41099000
 C                  6.56459000   10.25371600   17.04620000
 H                  5.86180100   10.45207700   17.85756000
 C                  5.21287600    7.29933300   12.29621800
 H                  4.23775300    6.84199800   12.11835100
 C                  7.95008200   10.48926000   10.21783300
 H                  7.80579300   10.53348200   11.30627900
 H                  8.54014100   11.38727400    9.93555000
 C                 10.10587000   10.15938100   12.61245800
 C                 12.28143600   11.29855600   17.06521400
 H                 13.00662400   10.93286300   17.79610700
 C                  6.18083700    7.32858100   11.29455400
 H                  5.98378900    6.92392900   10.30133000
 C                 11.16804400    8.84361600   14.51226700
 C                 10.55447500    7.64428800   12.53708200
 C                  5.09714200   10.87529100   11.51316200
 H                  5.88766800   10.42607100   12.13494000
 H                  4.44378800   10.04020900   11.21190800
 C                  5.10258000   13.05585100   12.91421100
 H                  5.42236800   13.71281000   12.08589600
 H                  4.43930200   13.67070100   13.54845400
 C                  9.32804100   12.86009200   14.30923500
 H                  9.80349900   13.58630700   13.61448800
 H                  8.87207900   12.07756300   13.69043800
 C                 10.29482700    8.10416600    8.36202800
 H                 11.03461800    8.15816800    7.55925700
 C                 11.67029500   12.81093000   15.27656300
 H                 11.91599900   13.65404400   14.62490500
 C                  7.10103300   13.83998600   14.27449100
 H                  7.39961700   14.50658500   13.43200400
 H                  6.42352000   14.43164000   14.91229800
 C                  9.68111600    9.27397000    8.82551800
 H                  9.92941300   10.23641200    8.36953400
 C                 12.61746100   12.33738400   16.19242200
 H                 13.60887900   12.79532400   16.23686000
 C                  9.94098600    6.86898700    8.91274200
 H                 10.40094000    5.94767200    8.54742600
 C                  5.72932700   11.46313800   10.25088600
 H                  4.93034100   11.73114900    9.54111200
 H                  6.27104800   12.40598600   10.47951300
 C                  6.69207600   10.70110500    8.15171600
 H                  7.13562200   11.68260900    7.86804800
 H                  5.68067200   10.64390200    7.72058200
 H                  7.30264500    9.91175300    7.68681700
 C                  4.29444000   11.87225300   12.35888800
 H                  3.45066600   12.26435800   11.76310700
 H                  3.84573500   11.32007900   13.20391800
 C                  8.72806900   14.59940700   15.89179600
 H                  9.54228000   14.27761200   16.55903800
 H                  7.90475300   14.97914900   16.51668500
 H                  9.10921000   15.44338900   15.27307700
 C                  6.33326500   12.63870400   13.72401300
 H                  6.03266100   11.98991700   14.56467600
 H                  6.99627600   12.03214600   13.08566800

80
1c-endo
 Mn                 9.62161500    9.17988300   13.28290000
 N                  8.32969200    9.85755900   14.80738600
 O                 12.27091700   10.13462000   14.15466400
 N                  7.74622400    8.51980600   12.53364800
 O                 11.46983300    8.45965000   11.09982000
 N                  8.30851300   13.72860000   15.70688700
 N                  6.24356800    9.89330900    9.52142100
 C                  7.05088100    9.40530200   14.66337500
 C                  7.47673000    7.84697800   11.39097500
 C                  9.99786300   11.07555600   16.20092000
 C                  8.61237000   10.62164600   15.88708700
 C                  6.77647700    8.56134900   13.49028200
 C                  6.03603900    9.72573600   15.57265600
 H                  5.02094200    9.36748500   15.41216200
 C                  8.44156600    7.80149800   10.25586100
 C                  7.63101300   10.96948900   16.83084700
 H                  7.92212200   11.58662400   17.67977000
 C                  5.57727900    7.84842600   13.37402900
 H                  4.84567400    7.86681200   14.17969400
 C                 10.82086600   10.19791900   16.92663700
 H                 10.46391500    9.18611900   17.13678700
 C                 10.42803000   12.39380500   15.92438000
 C                  8.50485700    8.84559000    9.30371200
 C                  9.18436500    6.62463500   10.06560300
 H                  9.10235100    5.82051900   10.80157700
 C                  6.32763000   10.51621600   16.67940900
 H                  5.55049800   10.77781400   17.39968100
 C                  5.33043100    7.10274200   12.22511400
 H                  4.40688600    6.53091600   12.11782100
 C                  7.68519600   10.11044500    9.44919400
 H                  8.00126300   10.60583000   10.37843500
 H                  7.94949700   10.80044500    8.61700700
 C                 12.08542900   10.60233900   17.36142800
 H                 12.72034500    9.90749400   17.91662700
 C                  6.28087100    7.13110300   11.21362000
 H                  6.12414300    6.60306500   10.27263600
 C                 11.18844500    9.79911900   13.91928700
 C                 10.65787100    8.68944900   11.89176000
 C                  5.60723200   11.12105900   11.60671000
 H                  6.65910800   11.08146200   11.93451300
 H                  5.13335800   10.20424400   11.98950000
 C                  5.85153000   13.45952200   12.74181600
 H                  6.56922000   13.75944500   11.95600000
 H                  5.24901400   14.35809300   12.97043300
 C                  9.58515100   13.35053700   15.10611500
 H                 10.19772200   14.24876900   14.86909800
 H                  9.37314500   12.85390900   14.14768600
 C                 10.13665900    7.52962200    8.04118000
 H                 10.79973700    7.43712700    7.17704600
 C                 11.70237700   12.77760500   16.36952600
 H                 12.05040400   13.79155300   16.15183400
 C                  7.35522900   14.19519800   14.69190400
 H                  7.86314000   14.83585000   13.93619700
 H                  6.61442300   14.84088000   15.19109500
 C                  9.36931800    8.68756400    8.20951300
 H                  9.42844300    9.48963300    7.46807900
 C                 12.52761300   11.89828800   17.07965000
 H                 13.51384900   12.22892400   17.41569900
 C                 10.03836700    6.48825500    8.96869200
 H                 10.62339300    5.57411700    8.84134700
 C                  5.54384400   11.05719100   10.07546800
 H                  4.48646800   10.98697500    9.77124700
 H                  5.93059500   12.00518900    9.63676200
 C                  5.69015300    9.43819800    8.25707400
 H                  5.77100900   10.19633900    7.44487100
 H                  4.62661000    9.17960900    8.38074100
 H                  6.22377800    8.53444100    7.92172100
 C                  4.91141500   12.36828600   12.20037600
 H                  4.24969900   12.81448900   11.43591700
 H                  4.24483800   12.05609100   13.02340100
 C                  8.47429600   14.64474600   16.82142000
 H                  9.16353400   14.20704800   17.56166100
 H                  7.50627200   14.81740800   17.31792600
 H                  8.89096000   15.63292100   16.51944600
 C                  6.62548900   13.03839600   13.99691700
 H                  5.93229800   12.58195000   14.72360500
 H                  7.35786700   12.26119100   13.72561300
 C                  9.81769800    7.61636500   14.10656800
 O                  9.96022200    6.60051600   14.65033500
 Br                 9.50068500   11.43804900   12.11929400

84
2a
 Mn                 3.94018700    5.48710100    3.82749300
 O                  2.38324100    7.61338000    5.14999700
 N                  5.20166500    4.51115200    2.53492600
 O                  1.89110600    6.10516500    1.79602800
 O                  2.36364400    3.44657400    5.27216300
 N                  5.76258100    6.00169800    4.61440800
 N                  6.86298800    4.16694900    6.94716100
 C                  4.88409600    3.60356400    1.57237100
 N                  5.41355400    0.74600000    2.68525600
 C                  6.76449400    5.90256600    3.69054900
 C                  3.54039200    2.95465400    1.58815600
 N                  9.17816100    1.07206300    4.81834000
 C                  6.02637100    6.64917200    5.78456500
 C                  6.47044400    5.02242600    2.55542900
 C                  5.79241500    3.25423800    0.56854100
 H                  5.48824800    2.52580300   -0.18377700
 C                  7.20537000    7.38081800    5.96285100
 H                  7.35742400    7.91600600    6.90115000
 C                  5.04828500    6.55821700    6.90149000
 C                  7.42039100    4.69247900    1.57958900
 H                  8.42266900    5.11758400    1.62342000
 C                  7.07214400    3.81259600    0.55930800
 H                  7.79384700    3.54466300   -0.21440600
 C                  7.98058100    6.58249200    3.83936500
 H                  8.74948000    6.50530200    3.07176300
 C                  3.02989900    4.20685600    4.68627500
 C                  2.58202300    3.33225300    0.63523200
 H                  2.82115200    4.12623600   -0.07522900
 C                  3.25518300    1.90797000    2.49479000
 C                  1.32120000    2.72715200    0.61082500
 H                  0.57979900    3.04421100   -0.12678300
 C                  8.18712000    7.36837500    4.97053800
 H                  9.11576800    7.92843300    5.09541300
 C                  4.32631900    1.38478400    3.42783100
 H                  4.76353100    2.22398100    3.99134000
 H                  3.85903500    0.70063000    4.16991200
 C                  6.58532800    0.47488400    3.51620800
 H                  6.49956500   -0.50411400    4.04033600
 H                  6.62304000    1.23958500    4.30186100
 C                  5.41023600    4.03933000    6.99965400
 H                  5.07999900    3.18273200    7.62657900
 H                  5.07087400    3.83635200    5.97241500
 C                  1.01708900    1.72400800    1.53565700
 H                  0.03381900    1.24666900    1.52819500
 C                  2.71820200    5.80779100    2.56517200
 C                  1.98648100    1.31464200    2.45895000
 H                  1.76403300    0.50599300    3.16068500
 C                  3.04847600    6.77566700    4.68347400
 C                  4.49031000    7.73107100    7.43379200
 H                  4.74483000    8.69280400    6.98199700
 C                  4.74081500    5.30552400    7.48809300
 C                  7.44629200    3.16252500    6.06332700
 H                  6.86856600    3.20026100    5.12468600
 H                  7.31824500    2.13629700    6.47289600
 C                  9.37285900    2.49971600    4.56330400
 H                  8.78042500    2.77078900    3.67587100
 H                 10.43555200    2.72303400    4.31325900
 C                  7.89618100    0.53460800    2.72932400
 H                  7.89458100   -0.20538000    1.91154200
 H                  7.96543600    1.52453700    2.24828100
 C                  4.98396600   -0.41084400    1.91767800
 H                  4.58184800   -1.22873300    2.55843400
 H                  5.83137600   -0.81597100    1.34466100
 H                  4.19960100   -0.12646500    1.19936500
 C                  3.58786500    7.67613800    8.50035600
 H                  3.14940900    8.59748600    8.89156600
 C                  8.91941900    3.39120500    5.72551100
 H                  9.55666900    3.22253900    6.60906200
 H                  9.06070000    4.44400100    5.42945700
 C                  9.12477900    0.25947600    3.60264700
 H                  9.09802700   -0.79505500    3.92511900
 H                 10.04698100    0.37570000    2.98695700
 C                  3.24814400    6.43875900    9.05472800
 H                  2.54306500    6.38255700    9.88808500
 C                  3.83324400    5.26864400    8.55438800
 H                  3.59777100    4.30385200    9.01255200
 C                 10.13261900    0.54574800    5.77919400
 H                 11.18527700    0.58676200    5.41466600
 H                  9.89368100   -0.50511500    6.00727800
 H                 10.08307200    1.11346000    6.72093300
 C                  7.46590900    4.22494400    8.26755300
 H                  6.97380200    5.00970300    8.86321000
 H                  8.53319200    4.48134900    8.19386900
 H                  7.37711700    3.26556600    8.82654800

84
2a(-)
 Mn                 3.97318500    5.28617600    4.00915800
 O                  2.12683700    6.76774300    5.76255600
 N                  5.21442200    4.46257900    2.63539000
 O                  2.32992700    6.46329000    1.87943400
 O                  2.25772400    3.06616500    4.90612500
 N                  5.70329200    6.03193300    4.61064000
 N                  6.83462000    4.22511600    7.01185100
 C                  4.89381300    3.58700600    1.62542800
 N                  5.43906400    0.57652900    2.53693800
 C                  6.76506500    5.88611800    3.71390500
 C                  3.54219400    2.94743100    1.57652500
 N                  9.06896300    1.06818400    4.82327300
 C                  5.98186400    6.77582800    5.75394700
 C                  6.50294800    4.97865400    2.64202000
 C                  5.78797500    3.24865000    0.62044700
 H                  5.46982000    2.54307500   -0.14849100
 C                  7.12560600    7.54966000    5.87277800
 H                  7.26832300    8.13189800    6.78555700
 C                  5.07445600    6.72106300    6.93318400
 C                  7.44956200    4.63339800    1.64698100
 H                  8.45656000    5.04909100    1.69970700
 C                  7.09920000    3.77585900    0.62449600
 H                  7.81785600    3.49634800   -0.14876800
 C                  7.96248800    6.62595100    3.83371700
 H                  8.74052500    6.50355400    3.07890400
 C                  2.98980600    3.88530100    4.48553700
 C                  2.57138600    3.46008600    0.70045100
 H                  2.79160900    4.36990300    0.13858100
 C                  3.27116000    1.76316300    2.29889300
 C                  1.32828800    2.83413800    0.55761300
 H                  0.58140100    3.25454000   -0.12109700
 C                  8.13915800    7.50471200    4.88531400
 H                  9.04961900    8.09921100    4.98403000
 C                  4.30515700    1.17712900    3.23715800
 H                  4.70355900    1.98946500    3.86413200
 H                  3.80358600    0.45392500    3.91883100
 C                  6.57957000    0.35484400    3.42181700
 H                  6.48529200   -0.60119900    3.98764700
 H                  6.57701500    1.15632000    4.17282300
 C                  5.38416300    4.19226400    7.16630400
 H                  5.05405300    3.38509600    7.85756200
 H                  4.95339500    3.97401200    6.17343500
 C                  1.05079900    1.67131700    1.28369100
 H                  0.08412400    1.17159700    1.17846500
 C                  2.99500400    5.98899000    2.72618000
 C                  2.02292700    1.14484600    2.14171600
 H                  1.81301600    0.23304000    2.70862900
 C                  2.94275200    6.20176300    5.13930500
 C                  4.55357300    7.92554500    7.44173700
 H                  4.75891500    8.85472000    6.90350100
 C                  4.81244900    5.51148500    7.63256800
 C                  7.31403400    3.21617900    6.07174500
 H                  6.67383400    3.29024000    5.17622400
 H                  7.18732000    2.18481300    6.47239800
 C                  9.18704300    2.49118100    4.50256300
 H                  8.53693100    2.69958000    3.63915300
 H                 10.22551400    2.74418700    4.18440000
 C                  7.92269200    0.39798100    2.69207000
 H                  7.97861300   -0.39043600    1.92299400
 H                  7.99298300    1.35930000    2.15608100
 C                  5.07298900   -0.59802700    1.76627600
 H                  4.68856600   -1.42991100    2.40147900
 H                  5.94455200   -0.97349600    1.20900700
 H                  4.29089800   -0.34453000    1.03349500
 C                  3.75719200    7.95098600    8.58989900
 H                  3.35588300    8.90056200    8.95418400
 C                  8.76917700    3.42053800    5.64612800
 H                  9.44819100    3.29253600    6.50491400
 H                  8.89111500    4.46144000    5.30388200
 C                  9.11009400    0.20597600    3.64120000
 H                  9.10630100   -0.83525300    4.00570400
 H                 10.05992800    0.33561300    3.07126500
 C                  3.47279000    6.75768600    9.26021800
 H                  2.84983100    6.75997200   10.15866300
 C                  4.00592800    5.55560800    8.77801200
 H                  3.80949000    4.62216400    9.31459800
 C                 10.02989900    0.63867800    5.82535900
 H                 11.08759800    0.74997900    5.49065500
 H                  9.86288800   -0.42229600    6.06973300
 H                  9.90935900    1.21896900    6.75258000
 C                  7.51790300    4.22429300    8.29275200
 H                  7.10292000    5.02045200    8.93085300
 H                  8.59182200    4.42663200    8.16498400
 H                  7.41122900    3.25946900    8.84165800

84
2a(+)
 Mn                 4.08946000    5.18671500    4.08244500
 O                  2.22256800    6.46947800    5.98725800
 N                  5.30179500    4.41789700    2.58171200
 O                  3.39959600    7.31755100    2.20808600
 O                  1.43669500    3.93380600    3.69862200
 N                  5.90662800    5.98765800    4.64442000
 N                  6.87627600    4.28525700    7.02047300
 C                  4.93510200    3.60912600    1.56047400
 N                  5.45778000    0.80802400    2.44379800
 C                  6.87837700    5.85306700    3.70019700
 C                  3.56612900    3.02238100    1.50237900
 N                  9.01774900    1.06572200    4.88519100
 C                  6.18686600    6.68140800    5.77662500
 C                  6.55241500    4.96769800    2.56851700
 C                  5.80944600    3.32763400    0.49814700
 H                  5.46786400    2.66709700   -0.29883300
 C                  7.38878400    7.39798200    5.91062600
 H                  7.55883300    7.97364200    6.82076600
 C                  5.21709400    6.72499600    6.90301500
 C                  7.46241600    4.70615400    1.54219200
 H                  8.45487700    5.15279900    1.55898600
 C                  7.08474300    3.87655800    0.48672400
 H                  7.78068400    3.66277800   -0.32623100
 C                  8.10863000    6.50693500    3.80775800
 H                  8.86696600    6.38978800    3.03576600
 C                  2.51934300    4.33260800    3.74007600
 C                  2.62560900    3.60801900    0.63926900
 H                  2.89460400    4.51431900    0.09108100
 C                  3.24011700    1.84929400    2.21932600
 C                  1.35287800    3.04809800    0.49600300
 H                  0.62326600    3.51719000   -0.16839600
 C                  8.35199600    7.32190300    4.91379900
 H                  9.29626300    7.86163300    5.00517400
 C                  4.25159500    1.22222500    3.15223700
 H                  4.54956900    1.97387500    3.90446200
 H                  3.77059400    0.38470500    3.70267200
 C                  6.55193800    0.47748900    3.35259400
 H                  6.40573900   -0.52264900    3.82236100
 H                  6.53332400    1.20942200    4.17245700
 C                  5.43511100    4.20878600    7.20441100
 H                  5.13339400    3.43766600    7.94452700
 H                  4.98544300    3.89474300    6.24450900
 C                  1.02389200    1.88679800    1.20217500
 H                  0.03367000    1.43824000    1.09027100
 C                  3.64707600    6.48099700    2.96656900
 C                  1.96534900    1.29505100    2.05164900
 H                  1.70943600    0.38483400    2.60056600
 C                  3.05451500    5.98157200    5.35168300
 C                  4.71659500    7.97027700    7.31689300
 H                  5.01101300    8.87072700    6.77220900
 C                  4.85941700    5.54956700    7.60943200
 C                  7.38967500    3.21615900    6.16978600
 H                  6.77714600    3.22304100    5.25118700
 H                  7.24901100    2.21633200    6.63571600
 C                  9.26786700    2.48275000    4.62617500
 H                  8.68582000    2.77225800    3.73744600
 H                 10.33884500    2.66364800    4.37497000
 C                  7.92716500    0.53894100    2.68758800
 H                  8.00283700   -0.19737000    1.87097600
 H                  8.04774400    1.53137500    2.22175800
 C                  5.19727000   -0.22103000    1.44915500
 H                  4.85658400   -1.17873200    1.90306900
 H                  6.10628200   -0.42431900    0.86498200
 H                  4.41828300    0.11855900    0.74963400
 C                  3.82503800    8.05817800    8.38897200
 H                  3.42722800    9.03052800    8.68876900
 C                  8.85719300    3.39829500    5.78221900
 H                  9.51256000    3.23226300    6.65235200
 H                  9.01553500    4.44156100    5.46416700
 C                  9.06320100    0.24747500    3.67318100
 H                  8.98886000   -0.80531800    3.99311200
 H                 10.04001700    0.34820900    3.14597200
 C                  3.44911100    6.89782500    9.07277600
 H                  2.75629500    6.95686800    9.91587800
 C                  3.97519400    5.65895300    8.68880800
 H                  3.70297200    4.75601800    9.24194600
 C                  9.87462900    0.52703100    5.92885900
 H                 10.95735000    0.56683600    5.66804000
 H                  9.61042400   -0.52513500    6.11893000
 H                  9.73534700    1.08231300    6.86882600
 C                  7.58744200    4.46524200    8.27557400
 H                  7.13085500    5.29356700    8.83916800
 H                  8.63856000    4.72883400    8.08948400
 H                  7.56250200    3.55852700    8.91992400

90
2a(+)-MeCN
 Mn                 3.78178300    5.64317500    3.74155300
 O                  2.14663800    7.54031100    5.31385200
 N                  5.04703300    4.54422800    2.48628200
 O                  1.24466300    5.59522600    2.22606800
 O                  2.68292900    3.47080100    5.41350200
 N                  5.65610400    5.97985600    4.61864100
 N                  6.89677100    4.21436100    7.02814600
 C                  4.71041700    3.67096300    1.51041000
 N                  5.40949600    0.94121900    2.60507800
 C                  6.64399500    5.87259800    3.68790500
 C                  3.38985900    2.98617600    1.55886200
 N                  9.17612900    1.19283100    4.79181700
 C                  5.92997800    6.60065900    5.78902800
 C                  6.31697700    5.03854300    2.51740300
 C                  5.59807100    3.36070700    0.46899100
 H                  5.27679100    2.66148000   -0.30329800
 C                  7.13328000    7.29901700    5.97978800
 H                  7.29528700    7.81948800    6.92428600
 C                  4.95880600    6.51419300    6.91166400
 C                  7.24744200    4.74573000    1.51613400
 H                  8.25391400    5.15876500    1.56099400
 C                  6.87120500    3.91976500    0.45774400
 H                  7.57663700    3.68985800   -0.34264400
 C                  7.88232600    6.50107000    3.84862200
 H                  8.65229400    6.40855900    3.08420300
 C                  3.18877700    4.28399600    4.76696700
 C                  2.40448500    3.30244400    0.61231900
 H                  2.60257000    4.08599700   -0.12283700
 C                  3.16762100    1.95004800    2.49655700
 C                  1.16625500    2.65337800    0.63175000
 H                  0.39896600    2.92175700   -0.09816800
 C                  8.11070000    7.26712500    4.99226000
 H                  9.05657200    7.79578900    5.12375100
 C                  4.28967100    1.45963500    3.39023100
 H                  4.68480700    2.28907200    3.99659200
 H                  3.88064800    0.70705400    4.09902000
 C                  6.58439200    0.65542600    3.42913900
 H                  6.52439200   -0.35942100    3.88354800
 H                  6.58890800    1.36540200    4.26637200
 C                  5.45262100    4.02003600    7.08876500
 H                  5.16245100    3.17030000    7.74371500
 H                  5.13782400    3.74999700    6.07138800
 C                  0.91654500    1.66993600    1.59325400
 H                 -0.04941800    1.15952000    1.62047500
 C                  2.26086700    5.53300700    2.76858500
 C                  1.91801100    1.31599700    2.50530500
 H                  1.73975700    0.51315100    3.22576800
 C                  2.84176700    6.80081000    4.76571300
 C                  4.36595700    7.68019700    7.41897200
 H                  4.58162600    8.63889200    6.94122500
 C                  4.71701300    5.26680500    7.53670100
 C                  7.51882200    3.19457200    6.18723200
 H                  6.94705400    3.17957400    5.24471300
 H                  7.41410600    2.18097900    6.63283500
 C                  9.42821900    2.62543000    4.63647000
 H                  8.85887500    2.97525300    3.76131000
 H                 10.50187200    2.82517800    4.41484600
 C                  7.90088500    0.80771000    2.66463600
 H                  7.91736200    0.14539400    1.78304500
 H                  7.96153800    1.83808700    2.27665800
 C                  5.04230300   -0.16986700    1.74148600
 H                  4.68419000   -1.05724300    2.31074300
 H                  5.91088200   -0.47950100    1.14169900
 H                  4.24488500    0.13176500    1.04517900
 C                  3.47814600    7.61681600    8.49688900
 H                  3.00790100    8.52955200    8.87029900
 C                  8.98715600    3.45371900    5.84954600
 H                  9.63432400    3.24594900    6.71748700
 H                  9.11877600    4.52035000    5.60377900
 C                  9.12515900    0.46802000    3.52148700
 H                  9.09259100   -0.60660400    3.76714400
 H                 10.05041200    0.62446200    2.92007400
 C                  3.19633400    6.38159800    9.08802900
 H                  2.50410500    6.32031200    9.93154900
 C                  3.82427400    5.22271500    8.61582200
 H                  3.63685100    4.26359900    9.10637200
 C                 10.08703700    0.57038500    5.73795900
 H                 11.14995100    0.60068600    5.40416000
 H                  9.80797800   -0.48463700    5.88711100
 H                 10.02914800    1.07456500    6.71480700
 C                  7.50235000    4.36005300    8.34082100
 H                  6.98056700    5.15063400    8.90247100
 H                  8.55715000    4.65745500    8.24525100
 H                  7.45753300    3.42506300    8.94363500
 N                  4.31425700    7.18785400    2.57163200
 C                  4.57053800    8.08900500    1.89037000
 C                  4.90158300    9.21050600    1.03518900
 H                  5.57455500    9.89526200    1.57282700
 H                  5.40188000    8.84144100    0.12721400
 H                  3.98028100    9.74397300    0.75671800

85
3a-Nm
 Mn                 3.99377000    5.24849300    4.03245900
 O                  2.13498800    6.68843000    5.80773000
 N                  5.23230200    4.42510500    2.65688800
 O                  2.36164000    6.46134800    1.91490200
 O                  2.25706100    3.02921800    4.88892700
 N                  5.72309500    6.00077100    4.63177600
 N                  6.79087000    4.21513900    7.06957600
 C                  4.90912600    3.55709600    1.64052400
 N                  5.41272700    0.53774800    2.53180100
 C                  6.78615300    5.84585900    3.73669200
 C                  3.54973300    2.93474100    1.57366600
 N                  9.10807300    1.08638300    4.82574900
 C                  6.00103200    6.75904900    5.76622800
 C                  6.52388600    4.93486900    2.66834300
 C                  5.80577200    3.21406000    0.63948400
 H                  5.48466300    2.51580500   -0.13482200
 C                  7.15133600    7.52360300    5.88291200
 H                  7.29299400    8.11574500    6.78935600
 C                  5.08296200    6.74109300    6.93896800
 C                  7.47392400    4.58096500    1.67885600
 H                  8.48379700    4.98899400    1.73677500
 C                  7.12275600    3.72719200    0.65381400
 H                  7.84333500    3.44270200   -0.11579600
 C                  7.98722100    6.58101800    3.85301700
 H                  8.76415300    6.45193700    3.09825200
 C                  2.99759900    3.84841800    4.48367700
 C                  2.59354600    3.47224900    0.69636800
 H                  2.83004200    4.38777600    0.15065500
 C                  3.25626900    1.74294600    2.27457000
 C                  1.34493100    2.86310400    0.53116400
 H                  0.61008200    3.30291600   -0.14830700
 C                  8.16863300    7.46334500    4.90018000
 H                  9.08213800    8.05343500    4.99667200
 C                  4.26886500    1.13422500    3.22106100
 H                  4.66063900    1.93450000    3.86731300
 H                  3.75214500    0.40335700    3.88143100
 C                  6.54738600    0.32708100    3.42097300
 H                  6.48399300   -0.64087800    3.96826800
 H                  6.49767400    1.12129100    4.18183500
 C                  5.33901900    4.21376000    7.22530400
 H                  4.99607600    3.42656700    7.93131600
 H                  4.90162300    3.98609700    6.23736700
 C                  1.04633500    1.69210200    1.23532600
 H                  0.07519200    1.20546000    1.11208500
 C                  3.02242200    5.97307200    2.75628500
 C                  2.00289300    1.14135800    2.09543600
 H                  1.77650400    0.22405000    2.64686300
 C                  2.95837900    6.14342300    5.17649900
 C                  4.57539800    7.96501100    7.41372500
 H                  4.79889600    8.87787500    6.85525500
 C                  4.79571900    5.55331000    7.66468000
 C                  7.24541200    3.24250800    6.08840000
 H                  6.60658100    3.36460000    5.19781400
 H                  7.09570300    2.19581000    6.45117900
 C                  9.11503400    2.56577500    4.49869500
 H                  8.41750800    2.70722500    3.66405600
 H                 10.13053900    2.79280200    4.14818900
 C                  7.88871900    0.42703100    2.68819800
 H                  7.95848000   -0.34379800    1.90453600
 H                  7.94229100    1.39978600    2.17524300
 C                  5.06326800   -0.63635700    1.75130900
 H                  4.68111300   -1.47373800    2.37883000
 H                  5.94145100   -1.00008200    1.19665000
 H                  4.28486400   -0.38123200    1.01571200
 C                  3.77123700    8.02999400    8.55478200
 H                  3.38110900    8.99381600    8.89270400
 C                  8.70502800    3.44552100    5.67167700
 H                  9.39142800    3.29943700    6.51955200
 H                  8.83049300    4.48758600    5.33893300
 C                  9.09863600    0.21083600    3.58889800
 H                  9.12735200   -0.82067900    3.96524100
 H                 10.03786800    0.42021500    3.05921300
 C                  3.46539300    6.85785300    9.25245100
 H                  2.83671700    6.89132500   10.14624700
 C                  3.98293700    5.63658100    8.80325600
 H                  3.76703300    4.71908100    9.35946600
 C                 10.22739300    0.69671600    5.73679400
 H                 11.17472000    0.88075000    5.21591900
 H                 10.12118000   -0.36726300    5.97869400
 H                 10.16920900    1.29597800    6.65175700
 C                  7.47804100    4.16200800    8.34818700
 H                  7.06807300    4.93854800    9.01248100
 H                  8.55301300    4.36322000    8.22767100
 H                  7.36344800    3.17971100    8.86164300
 H                  8.23612300    0.88971600    5.33909900

85
3a-Ns
 Mn                 3.95817300    5.26747400    4.01909900
 O                  2.12512300    6.71203600    5.81871900
 N                  5.16934200    4.47104700    2.61858600
 O                  2.25193100    6.43277400    1.93566700
 O                  2.26714000    3.02666200    4.90458100
 N                  5.70076800    6.01549800    4.59704500
 N                  6.84297800    4.23712900    7.01678700
 C                  4.82528400    3.62008900    1.59478400
 N                  5.52743400    0.67009900    2.44133400
 C                  6.75205500    5.86165000    3.68861200
 C                  3.47742800    2.96816600    1.57743900
 N                  9.03535800    1.03463000    4.88341000
 C                  5.99409400    6.76130600    5.73450100
 C                  6.46917200    4.97076200    2.61414800
 C                  5.70189000    3.28092600    0.57201100
 H                  5.35473100    2.61283200   -0.21907400
 C                  7.14776500    7.51940100    5.84632600
 H                  7.30235000    8.10251200    6.75635300
 C                  5.08888600    6.72696100    6.91626400
 C                  7.39972800    4.61906000    1.60383900
 H                  8.41417300    5.01672300    1.65336300
 C                  7.02872600    3.78482100    0.57196900
 H                  7.73293500    3.50537700   -0.21377100
 C                  7.96343200    6.58519300    3.80317900
 H                  8.73394600    6.45511600    3.04216100
 C                  2.98319600    3.86261900    4.49122500
 C                  2.46196600    3.45549000    0.74107600
 H                  2.63276300    4.37317400    0.17613700
 C                  3.26605500    1.76861100    2.29376000
 C                  1.23725500    2.78650600    0.64312700
 H                  0.45163400    3.18584500   -0.00328800
 C                  8.15668000    7.45772700    4.85356300
 H                  9.07521000    8.04040700    4.94765700
 C                  4.34185800    1.23269700    3.20164300
 H                  4.75267200    2.03737100    3.82674800
 H                  3.97062800    0.42617200    3.84616600
 C                  6.65189900    0.32936700    3.38502100
 H                  6.42211400   -0.65212300    3.82237900
 H                  6.62278200    1.07898300    4.18387700
 C                  5.39366700    4.20115200    7.17816500
 H                  5.06860600    3.40392100    7.88319200
 H                  4.95870500    3.96614000    6.19135800
 C                  1.02226800    1.60876200    1.36704400
 H                  0.06795800    1.08180200    1.29246700
 C                  2.93742400    5.96328800    2.76615400
 C                  2.03873300    1.10222000    2.18298900
 H                  1.88114100    0.18007600    2.74818400
 C                  2.94010400    6.16576300    5.18012600
 C                  4.57515800    7.94011900    7.40955000
 H                  4.78606400    8.86176800    6.86074000
 C                  4.82313500    5.52687000    7.62896800
 C                  7.32683700    3.20448700    6.10617300
 H                  6.69266300    3.25474500    5.20401300
 H                  7.19723100    2.18361800    6.53232100
 C                  9.21079000    2.45242900    4.56197800
 H                  8.59705500    2.67763200    3.67592900
 H                 10.26641400    2.66955700    4.27825400
 C                  8.00948600    0.36390800    2.69791900
 H                  8.09291900   -0.42617500    1.93600500
 H                  8.11913600    1.32817100    2.17313600
 C                  5.15526200   -0.45911500    1.54031400
 H                  4.74835600   -1.27131100    2.15506100
 H                  6.05084800   -0.79302800    1.00495100
 H                  4.40252900   -0.10564700    0.82634200
 C                  3.77977600    7.98226500    8.55796900
 H                  3.38340600    8.93760600    8.91215900
 C                  8.78504100    3.39948800    5.68688100
 H                  9.45738400    3.28452800    6.55231700
 H                  8.91217000    4.43415500    5.32802700
 C                  9.14172900    0.16530200    3.71326100
 H                  9.10847500   -0.87469900    4.07650600
 H                 10.11513200    0.28832800    3.18690300
 C                  3.49072700    6.79792600    9.24175100
 H                  2.86871100    6.81369700   10.14067300
 C                  4.01820700    5.58760600    8.77455900
 H                  3.81864000    4.66192600    9.32313500
 C                  9.90583100    0.58778200    5.95972400
 H                 10.98771300    0.68792200    5.71431200
 H                  9.70464000   -0.47180000    6.18190000
 H                  9.71340200    1.16450500    6.87669500
 C                  7.53193900    4.28058900    8.29430800
 H                  7.11097900    5.09079600    8.91014300
 H                  8.60282100    4.49078900    8.15566800
 H                  7.43758400    3.33126800    8.87131700
 H                  5.86500900    1.44396200    1.83902200

85
4a
 Mn                 3.94854700    5.22672700    4.02486600
 O                  2.14324100    5.99849500    6.21230500
 N                  5.21086900    4.44905400    2.56168200
 O                  3.43659500    7.71671800    2.48155800
 O                  1.30881200    4.11671300    3.37732400
 N                  5.80132600    5.92636600    4.70059900
 N                  6.99419200    4.30851400    7.12703400
 C                  4.89909400    3.61396000    1.54194200
 N                  5.36392100    0.71137800    2.44018200
 C                  6.77296300    5.83767500    3.75141400
 C                  3.53850800    3.01473200    1.41868000
 N                  8.95755700    1.05730000    4.87971100
 C                  6.06895200    6.64426600    5.81966600
 C                  6.47974100    4.94801400    2.61732000
 C                  5.82965100    3.28037700    0.54635100
 H                  5.52093300    2.60370800   -0.25084700
 C                  7.23670800    7.41648200    5.93827000
 H                  7.38444400    8.00675200    6.84338900
 C                  5.12920300    6.66192800    6.97483500
 C                  7.45221700    4.62736300    1.66218700
 H                  8.46100900    5.02752000    1.74898100
 C                  7.12196800    3.78975400    0.60103900
 H                  7.86347900    3.52938200   -0.15625700
 C                  7.97547000    6.55073600    3.84011800
 H                  8.72122200    6.47344600    3.05089700
 C                  2.39562400    4.50525400    3.52194300
 C                  2.64154500    3.57005900    0.49235600
 H                  2.93073700    4.46970100   -0.05695100
 C                  3.18996700    1.84271100    2.12783800
 C                  1.38554700    2.99270100    0.28453700
 H                  0.69080500    3.44088400   -0.43019300
 C                  8.19663400    7.38333400    4.93413200
 H                  9.11273700    7.97206700    5.00998900
 C                  4.16308500    1.21569000    3.10306000
 H                  4.47728400    1.98959100    3.82191700
 H                  3.63757300    0.42373400    3.68134700
 C                  6.45815600    0.46296600    3.37649900
 H                  6.31948400   -0.49744200    3.92565000
 H                  6.43324000    1.25867000    4.13498200
 C                  5.57301500    4.19285800    7.43006700
 H                  5.37120800    3.45987700    8.24130300
 H                  5.07229100    3.81961000    6.52031600
 C                  1.02754300    1.84250200    0.99399500
 H                  0.04920500    1.38101300    0.83678000
 C                  3.67251800    6.75097900    3.08334300
 C                  1.92862800    1.27599000    1.90254500
 H                  1.65356700    0.36991200    2.44999400
 C                  2.94566900    5.74991500    5.40786400
 C                  4.52352400    7.87944000    7.32832700
 H                  4.69652100    8.75931400    6.70316200
 C                  4.93412800    5.51727900    7.78456200
 C                  7.45510000    3.22042800    6.26831300
 H                  6.76397600    3.18117400    5.40939400
 H                  7.38010200    2.23469300    6.77963000
 C                  9.19037300    2.46836700    4.57423300
 H                  8.53842800    2.74195200    3.73027600
 H                 10.23867200    2.63897600    4.23346400
 C                  7.83266700    0.48053100    2.70613800
 H                  7.89105100   -0.28612800    1.91606900
 H                  7.96372700    1.45277500    2.20276600
 C                  5.08283200   -0.41567500    1.56652500
 H                  4.71866900   -1.30996300    2.12231000
 H                  5.98729700   -0.70538600    1.01159600
 H                  4.31252000   -0.13908400    0.82999700
 C                  3.69111300    7.96786600    8.44682200
 H                  3.21387500    8.91817000    8.69881200
 C                  8.87676300    3.41158200    5.73945300
 H                  9.61571100    3.28385100    6.54730300
 H                  8.98554900    4.44652100    5.37574100
 C                  8.97470500    0.20645100    3.68918700
 H                  8.89357400   -0.83635700    4.03951000
 H                  9.94673000    0.28165800    3.14781800
 C                  3.47838900    6.83520900    9.23866500
 H                  2.83492500    6.89217000   10.12051000
 C                  4.10428700    5.62836000    8.90869800
 H                  3.95385500    4.74778900    9.53989700
 C                  9.85492200    0.55059800    5.90530300
 H                 10.92810700    0.59799000    5.60794500
 H                  9.61100400   -0.50092800    6.12385900
 H                  9.73923200    1.12201400    6.83874900
 C                  7.79705300    4.52666700    8.31684200
 H                  7.37400100    5.36409800    8.89399000
 H                  8.82879500    4.79674400    8.04660300
 H                  7.83428800    3.63656700    8.98576800
 H                  4.16980300    3.84808600    4.81799700

85
4a(-)
 Mn                 3.92125200    5.30451500    3.93898000
 O                  2.12489500    6.26591700    6.05568200
 N                  5.17386400    4.42629600    2.50243200
 O                  3.64862200    7.80116900    2.34487200
 O                  1.24686400    4.36777100    3.16834700
 N                  5.80058200    5.90227400    4.66762400
 N                  6.92820500    4.16785400    7.23577400
 C                  4.85180600    3.62905500    1.45805700
 N                  5.36400600    0.74938300    2.55954900
 C                  6.77827000    5.78172200    3.67768600
 C                  3.51291700    2.96897000    1.39917200
 N                  9.07131500    1.11884500    4.85402400
 C                  6.10281800    6.61115000    5.78101400
 C                  6.46200000    4.96322900    2.55307100
 C                  5.72318600    3.37306500    0.39267200
 H                  5.39805500    2.71611500   -0.41491000
 C                  7.29652200    7.32865900    5.92875100
 H                  7.47567500    7.87987100    6.85282000
 C                  5.16277700    6.64767400    6.94116400
 C                  7.39523200    4.68934500    1.50724000
 H                  8.40369800    5.09919000    1.56683800
 C                  7.02853400    3.91669300    0.42752800
 H                  7.74044600    3.70985400   -0.37555600
 C                  8.02302700    6.46890600    3.80723300
 H                  8.76919100    6.38221100    3.01707400
 C                  2.35008900    4.68485400    3.37376700
 C                  2.59428800    3.39684800    0.42686000
 H                  2.85833600    4.24179400   -0.21475000
 C                  3.19147300    1.86648200    2.22640500
 C                  1.34958600    2.77452300    0.28841000
 H                  0.64211200    3.12968300   -0.46553900
 C                  8.27408300    7.25679500    4.90877600
 H                  9.21943000    7.79727100    5.00278400
 C                  4.19665300    1.32596600    3.22208900
 H                  4.54190100    2.15971500    3.85298900
 H                  3.68690500    0.59469500    3.88947200
 C                  6.50990900    0.57501600    3.44876100
 H                  6.45593100   -0.38872500    4.00645700
 H                  6.47269600    1.37047100    4.20547600
 C                  5.47307500    4.15132400    7.32820300
 H                  5.10256100    3.37184600    8.03034400
 H                  5.07895300    3.90728000    6.32810800
 C                  1.01698900    1.70349300    1.12228900
 H                  0.04684400    1.20870300    1.02558800
 C                  3.80349100    6.82458200    2.96006000
 C                  1.93890600    1.25585000    2.07600100
 H                  1.69022000    0.40239900    2.71393900
 C                  2.92219200    5.93427900    5.27208000
 C                  4.62329300    7.88363500    7.33457000
 H                  4.84506300    8.77115700    6.73580300
 C                  4.89339500    5.49330800    7.71714300
 C                  7.43346800    3.17040000    6.29805500
 H                  6.80242700    3.23704200    5.39703100
 H                  7.31791900    2.13532500    6.69167100
 C                  9.26868500    2.55526000    4.65718800
 H                  8.63564400    2.87142100    3.81360900
 H                 10.32116600    2.77910600    4.36429600
 C                  7.84604600    0.67275300    2.70798300
 H                  7.87112800   -0.03703400    1.86411900
 H                  7.92494900    1.67935600    2.26444100
 C                  5.04705200   -0.44305900    1.79459300
 H                  4.67638100   -1.27929600    2.43208100
 H                  5.93846600   -0.79885400    1.25627100
 H                  4.27095000   -0.22094600    1.04546800
 C                  3.79561200    7.98741300    8.45709100
 H                  3.37442500    8.95649200    8.73755500
 C                  8.88587600    3.39983400    5.87659100
 H                  9.57586600    3.20340000    6.71396700
 H                  9.00969900    4.46182700    5.60720400
 C                  9.05022100    0.36291400    3.60152500
 H                  9.01848200   -0.70569100    3.87388700
 H                  9.98905800    0.50984500    3.01755400
 C                  3.51164800    6.84654300    9.21285000
 H                  2.86890500    6.91321100   10.09485200
 C                  4.06589500    5.61547100    8.84180400
 H                  3.86077800    4.72402000    9.44239600
 C                 10.01595500    0.55334600    5.80268900
 H                 11.07462600    0.62979900    5.46139700
 H                  9.78902800   -0.51235900    5.96454300
 H                  9.94021900    1.06389800    6.77477100
 C                  7.56967300    4.15057400    8.53654400
 H                  7.14582500    4.94816300    9.16742700
 H                  8.64994700    4.33922600    8.44200700
 H                  7.43475500    3.18356300    9.07543200
 H                  4.00004700    3.93779700    4.79067700

88
5a
 Mn                 3.82899900    5.32515800    3.97568300
 O                  2.05682400    6.58497100    5.96400800
 N                  5.20095200    4.38742400    2.54664700
 O                  3.93833400    7.81939500    2.39460900
 O                  1.16005000    4.78105600    2.85797200
 N                  5.83313500    5.84935500    4.73683300
 N                  7.11762500    4.25980600    7.13096700
 C                  4.89084300    3.54356300    1.53855500
 N                  5.46814700    0.70789000    2.45816200
 C                  6.77128500    5.78036700    3.75522700
 C                  3.54738100    2.90036200    1.47861200
 N                  9.13651700    1.10957000    4.78750800
 C                  6.12314200    6.54056500    5.86214800
 C                  5.80952100    3.23926100    0.52111000
 H                  5.50620300    2.55840500   -0.27457700
 C                  7.28960200    7.31924700    5.96848500
 H                  7.46013500    7.89226400    6.88059800
 C                  5.18489500    6.52396300    7.01750100
 C                  7.42359500    4.60887100    1.63234200
 H                  8.42971400    5.01735100    1.70867200
 C                  7.08725900    3.78289700    0.56175100
 H                  7.82184600    3.55060800   -0.21139600
 C                  7.97030000    6.49985000    3.82642800
 H                  8.69663700    6.44858600    3.01745600
 C                  2.24614400    4.92667500    3.23324000
 C                  2.61625900    3.36309500    0.53648200
 H                  2.87510800    4.21778300   -0.09372700
 C                  3.24700800    1.77557000    2.28306400
 C                  1.35786400    2.76426800    0.42561900
 H                  0.63490200    3.14434800   -0.30018600
 C                  8.21492800    7.31215300    4.93377500
 H                  9.12863800    7.90671700    4.99230800
 C                  4.29290800    1.16927400    3.19435400
 H                  4.62503100    1.93927200    3.90400700
 H                  3.82275000    0.35815000    3.79130200
 C                  6.60462900    0.45427500    3.34238700
 H                  6.52067400   -0.53831400    3.84292000
 H                  6.57544600    1.20547900    4.14455200
 C                  5.70968300    4.06162800    7.45083000
 H                  5.56335500    3.33983800    8.28352600
 H                  5.22854900    3.62895100    6.56082900
 C                  1.02974500    1.69041000    1.25757600
 H                  0.04596700    1.21931900    1.18648200
 C                  3.90814600    6.84047600    3.01387800
 C                  1.97387600    1.19985200    2.16783800
 H                  1.73115200    0.33351100    2.78968900
 C                  2.82415400    6.11816700    5.23399100
 C                  4.56473200    7.72496700    7.39939900
 H                  4.74756100    8.62743400    6.81030100
 C                  4.98865100    5.35018800    7.78403400
 C                  7.62810700    3.17923100    6.29073500
 H                  6.92379800    3.07690400    5.44899900
 H                  7.61731200    2.20422000    6.82756100
 C                  9.33140200    2.53477500    4.52350000
 H                  8.65179800    2.82057100    3.70565300
 H                 10.36649500    2.73954200    4.16163600
 C                  7.95516900    0.56279500    2.63310200
 H                  8.02156600   -0.16426600    1.80675500
 H                  8.02851400    1.56142800    2.17190500
 C                  5.17643100   -0.39718300    1.56127800
 H                  4.84868200   -1.31445800    2.10219500
 H                  6.06586600   -0.65339500    0.96645700
 H                  4.37498100   -0.11430400    0.86096600
 C                  3.69455500    7.76560300    8.49148400
 H                  3.20366300    8.70272400    8.76498500
 C                  9.02635000    3.43415000    5.72625100
 H                  9.79466900    3.31111800    6.50722400
 H                  9.08850000    4.48092200    5.38656200
 C                  9.13904900    0.29804900    3.56879200
 H                  9.10490400   -0.75748700    3.88708600
 H                 10.08897700    0.42375700    2.99847400
 C                  3.45317500    6.59784900    9.22143500
 H                  2.77239300    6.61349400   10.07659500
 C                  4.10695700    5.41037700    8.87336900
 H                  3.94870300    4.50858800    9.47183900
 C                 10.07428600    0.59090100    5.77025200
 H                 11.13669400    0.66692500    5.44172800
 H                  9.85629900   -0.47067200    5.96654900
 H                  9.97724400    1.13444400    6.72229200
 C                  7.92715700    4.56191600    8.29630100
 H                  7.46503500    5.38929000    8.85799400
 H                  8.93585800    4.88495800    7.99723400
 H                  8.03102200    3.69643300    8.98998900
 C                  6.46030500    4.90382100    2.60440300
 C                  2.92230300    3.00619800    5.61204400
 O                  3.02803400    2.00015200    6.30517500
 O                  3.90954500    3.60637500    5.02544800
 H                  1.91549400    3.47340700    5.44691200

88
5a(-)
 Mn                 3.83929000    5.33122900    3.94777500
 O                  2.05260900    6.62161700    5.90508500
 N                  5.18354600    4.37775800    2.53505400
 O                  3.99459800    7.79133900    2.33496800
 O                  1.17474000    4.76997200    2.82008200
 N                  5.80405900    5.85184300    4.72309800
 N                  7.12921600    4.22473000    7.18051400
 C                  4.87233400    3.58247800    1.48142700
 N                  5.46533500    0.68860000    2.48847300
 C                  6.77267500    5.75230700    3.72432300
 C                  3.54519200    2.89972500    1.43550100
 N                  9.16188400    1.11162800    4.78868300
 C                  6.10090600    6.57431100    5.83331200
 C                  5.74777700    3.34698700    0.42037600
 H                  5.43669600    2.68730900   -0.39062000
 C                  7.26203900    7.33981800    5.95537800
 H                  7.43853800    7.89911900    6.87528400
 C                  5.17979700    6.55106500    7.00685800
 C                  7.40275800    4.67150200    1.55236700
 H                  8.40826200    5.08724300    1.61983100
 C                  7.04731200    3.90605000    0.46324400
 H                  7.76423900    3.71291200   -0.33849300
 C                  7.99168000    6.48310700    3.83209800
 H                  8.73104600    6.41635900    3.03378200
 C                  2.26190600    4.91181900    3.20281900
 C                  2.60351900    3.31609600    0.48124600
 H                  2.84553200    4.16338700   -0.16588800
 C                  3.25935400    1.78750300    2.26452500
 C                  1.35839900    2.68788600    0.37576400
 H                  0.63122200    3.03657800   -0.36207000
 C                  8.22587300    7.29664000    4.91976400
 H                  9.15012800    7.87518900    4.99250200
 C                  4.30545600    1.22066600    3.20104500
 H                  4.65318900    2.02900900    3.85733700
 H                  3.82582500    0.45731000    3.85287500
 C                  6.61234800    0.48067000    3.36956800
 H                  6.55485600   -0.50108100    3.89535000
 H                  6.57593800    1.24990200    4.15370000
 C                  5.70021700    4.08112600    7.42693200
 H                  5.48498100    3.32927300    8.21905100
 H                  5.23767900    3.71167400    6.49922200
 C                  1.04829800    1.62599200    1.22933800
 H                  0.07539000    1.13134800    1.16518300
 C                  3.93776900    6.82119000    2.97066500
 C                  1.99989600    1.18032300    2.15554200
 H                  1.77332300    0.32382300    2.79752300
 C                  2.82860100    6.13817700    5.19046500
 C                  4.55862500    7.74623300    7.40541000
 H                  4.71349500    8.64623000    6.80420300
 C                  5.00924700    5.37977300    7.78636100
 C                  7.62960200    3.16672100    6.30825700
 H                  6.93656300    3.11045400    5.45352400
 H                  7.59591900    2.17058400    6.80607200
 C                  9.35204300    2.54253400    4.55067500
 H                  8.67517200    2.84033800    3.73494300
 H                 10.38838600    2.75611400    4.19711800
 C                  7.95312000    0.60010700    2.64228600
 H                  8.00522800   -0.11645500    1.80534800
 H                  8.01652300    1.60490200    2.19215100
 C                  5.15098200   -0.46855900    1.67112900
 H                  4.79564000   -1.33854100    2.27159200
 H                  6.03801300   -0.78969900    1.10412300
 H                  4.36256000   -0.21757300    0.94394400
 C                  3.72708100    7.79057000    8.52849200
 H                  3.23899000    8.72682300    8.81148300
 C                  9.03792800    3.41971100    5.76715900
 H                  9.79591200    3.27564000    6.55502900
 H                  9.10941300    4.47307000    5.44923500
 C                  9.15235300    0.32408100    3.55451700
 H                  9.12824400   -0.73772800    3.85285500
 H                 10.09411400    0.46551500    2.97390600
 C                  3.52116000    6.62833400    9.27702900
 H                  2.87222500    6.64486700   10.15687700
 C                  4.16851400    5.44253100    8.90814100
 H                  4.03442200    4.54132100    9.51418100
 C                 10.11041600    0.57661000    5.75144700
 H                 11.16941700    0.65918900    5.41272900
 H                  9.89571500   -0.48849500    5.93231800
 H                 10.02408400    1.10396200    6.71364600
 C                  7.89516100    4.42245700    8.39484000
 H                  7.45656500    5.25035800    8.97485600
 H                  8.93603100    4.69478000    8.16187700
 H                  7.91341300    3.52112500    9.05179900
 C                  6.46559000    4.92620200    2.59593900
 C                  2.85709200    3.01200800    5.62263400
 O                  2.90731500    2.01349900    6.33850700
 O                  3.86981100    3.58559700    5.06672400
 H                  1.86378400    3.49472600    5.41072000

86 
6a(+)-Nm
 Mn                 0.54014900   -1.74808400    0.24205800
 O                  2.59879100   -3.07292000   -1.38496400
 N                 -1.01123000   -0.72918800    1.18937300
 O                  1.04179800   -3.49042800    2.59946800
 O                 -0.80258000   -3.90065100   -1.23594400
 N                  1.59227000   -0.15254300    1.09683100
 N                  2.40377800    2.10776200   -0.98538600
 C                 -2.33957400   -0.99162300    1.14187000
 N                 -3.57088200    0.71291200   -1.09312400
 C                  0.86929000    0.50163300    2.04807000
 C                 -2.89404400   -2.02270400    0.21729700
 N                 -1.36859000    4.53701900   -0.67874800
 C                  2.91595200    0.12641700    0.99936600
 C                 -0.57952800    0.24604200    2.04058900
 C                 -3.25795800   -0.31715400    1.96064100
 H                 -4.31456600   -0.57409000    1.88122800
 C                  3.56747200    0.94532100    1.93714800
 H                  4.64035700    1.11022100    1.83171600
 C                  3.75328100   -0.43483800   -0.09784500
 C                 -1.45864800    0.96752800    2.85769100
 H                 -1.08276200    1.75230200    3.51183400
 C                 -2.81874200    0.67391100    2.83082500
 H                 -3.52013900    1.21950900    3.46454100
 C                  1.46280200    1.35766600    2.98455800
 H                  0.85789500    1.84626500    3.74643500
 C                 -0.38622700   -3.02202100   -0.59782000
 C                 -3.26343200   -3.27052300    0.74397300
 H                 -3.06581200   -3.48463400    1.79740700
 C                 -3.15647400   -1.72073800   -1.13859100
 C                 -3.86032300   -4.23748300   -0.07016000
 H                 -4.13149100   -5.21008600    0.34794100
 C                  2.84034600    1.55830900    2.94996100
 H                  3.32873400    2.19981000    3.68583500
 C                 -2.79734700   -0.36528000   -1.70784400
 H                 -1.73186900   -0.17612700   -1.49906800
 H                 -2.91780700   -0.39088500   -2.81278400
 C                 -2.98509800    2.02892700   -1.32038300
 H                 -3.24405200    2.43652300   -2.32410800
 H                 -1.89142000    1.89560300   -1.30596400
 C                  2.47594900    0.92263400   -1.83316900
 H                  2.56873300    1.17938900   -2.90991000
 H                  1.53012400    0.36880800   -1.70710600
 C                 -4.10693600   -3.95191000   -1.41622900
 H                 -4.57583200   -4.69999200   -2.06060900
 C                  0.84972400   -2.78068400    1.69999800
 C                 -3.75999700   -2.70048400   -1.93752300
 H                 -3.96368400   -2.47166300   -2.98746600
 C                  1.87198300   -2.47358100   -0.70311100
 C                  4.79755900   -1.31184900    0.24033200
 H                  4.91656600   -1.61859700    1.28273900
 C                  3.59744100   -0.01195400   -1.43974100
 C                  1.05242200    2.64426000   -0.91273600
 H                  0.38648600    1.80040900   -0.66677100
 H                  0.71814000    3.03824000   -1.90242300
 C                 -0.57271400    4.00331700    0.49323800
 H                 -1.06482100    3.07518500    0.80907100
 H                 -0.67742300    4.74642300    1.29508100
 C                 -3.38438600    3.03203400   -0.23321100
 H                 -4.48039100    3.13053500   -0.18915300
 H                 -3.07034500    2.64418700    0.74773000
 C                 -4.98568300    0.64419400   -1.42280800
 H                 -5.18034700    0.79053300   -2.50904800
 H                 -5.54637000    1.41155900   -0.86897300
 H                 -5.38975900   -0.33816400   -1.13423600
 C                  5.66262400   -1.80769900   -0.73845600
 H                  6.46012200   -2.50154500   -0.46138500
 C                  0.88703500    3.72345700    0.16071500
 H                  1.41035500    4.65188400   -0.11367100
 H                  1.34731600    3.36283200    1.09367600
 C                 -2.86617600    4.44594600   -0.46274500
 H                 -3.31378700    4.88314500   -1.36555600
 H                 -3.09060000    5.09674500    0.39307000
 C                  5.50251500   -1.40584700   -2.06798600
 H                  6.17771700   -1.78009100   -2.84186200
 C                  4.48213700   -0.51023500   -2.40550900
 H                  4.36733400   -0.18220600   -3.44262500
 C                 -0.97969800    5.93357700   -1.04695800
 H                 -1.20528800    6.58858900   -0.19693700
 H                 -1.56143000    6.23140100   -1.92706300
 H                  0.09026000    5.95995500   -1.27926500
 C                  3.43676700    3.07987400   -1.29941900
 H                  4.41393200    2.57300200   -1.32402200
 H                  3.48756800    3.86098200   -0.52637500
 H                  3.28271500    3.57316400   -2.28549600
 H                  0.22320900   -0.85776200   -1.05681400
 H                 -1.14666500    3.95033900   -1.49632800

86
6a-Nm
 Mn                 0.45972700   -1.78894500    0.24413400
 O                  2.51779800   -3.23709500   -1.27273700
 N                 -1.08594400   -0.70194200    1.15335300
 O                  0.84233700   -3.45920000    2.67499700
 O                 -0.95828000   -3.93091100   -1.17935300
 N                  1.56932200   -0.21520400    1.08163300
 N                  2.50803500    2.04285300   -1.08349200
 C                 -2.41808600   -0.93632100    1.14375900
 N                 -3.49413700    0.87430700   -1.16246400
 C                  0.82231000    0.46685000    2.04480000
 C                 -3.01343400   -1.90487300    0.17359800
 N                 -1.15293000    4.60019300   -0.60631100
 C                  2.90057000    0.02353300    1.01887100
 C                 -0.58777900    0.25165500    2.04441800
 C                 -3.31250000   -0.30995500    2.02013500
 H                 -4.37518400   -0.54581800    1.95388000
 C                  3.57726200    0.82661500    1.94610400
 H                  4.65232500    0.97496400    1.83729200
 C                  3.73779600   -0.56236100   -0.07118900
 C                 -1.47710000    0.95574400    2.91291900
 H                 -1.08186500    1.72175100    3.58034000
 C                 -2.82431700    0.66959000    2.91553000
 H                 -3.50506600    1.20368800    3.58327900
 C                  1.47103400    1.32097100    2.98795400
 H                  0.87930900    1.82684800    3.75119900
 C                 -0.50673600   -3.04676100   -0.56804400
 C                 -3.49725000   -3.12973800    0.66177800
 H                 -3.35934000   -3.36951300    1.71948200
 C                 -3.19812700   -1.57577300   -1.19007200
 C                 -4.13013400   -4.04376300   -0.18671500
 H                 -4.48954900   -4.99743500    0.20870600
 C                  2.83851600    1.48287100    2.95789200
 H                  3.33965300    2.12078700    3.69039000
 C                 -2.73787600   -0.23943600   -1.73238000
 H                 -1.67936700   -0.10456500   -1.46048800
 H                 -2.79487000   -0.25920000   -2.84346100
 C                 -2.83098500    2.16220100   -1.31633700
 H                 -3.04664500    2.63216500   -2.30341600
 H                 -1.74668300    1.97062400   -1.28821800
 C                  2.50557100    0.79534100   -1.83987200
 H                  2.56502900    0.96927600   -2.93607200
 H                  1.54774100    0.28682000   -1.63905200
 C                 -4.29611300   -3.73068700   -1.53862400
 H                 -4.78962800   -4.43612000   -2.21243100
 C                  0.69239700   -2.77192400    1.74751800
 C                 -3.83526300   -2.50234000   -2.02651200
 H                 -3.97846600   -2.24754100   -3.08085000
 C                  1.78616500   -2.59247300   -0.63366800
 C                  4.76247900   -1.45716800    0.28046600
 H                  4.86270800   -1.75948000    1.32635900
 C                  3.60609900   -0.15413900   -1.42120100
 C                  1.17461300    2.60427000   -0.93815300
 H                  0.50893100    1.77422000   -0.65207600
 H                  0.79273800    3.00622900   -1.90814200
 C                 -0.34813100    4.00967600    0.53208100
 H                 -0.86691100    3.09434900    0.84306300
 H                 -0.40105400    4.73812700    1.35215400
 C                 -3.19744900    3.13168900   -0.18675500
 H                 -4.29093400    3.25219000   -0.13128300
 H                 -2.88513800    2.69668700    0.77523000
 C                 -4.88485700    0.88731600   -1.58215800
 H                 -5.00234100    1.04432400   -2.67876400
 H                 -5.43432600    1.68735600   -1.06352000
 H                 -5.36511700   -0.06893300   -1.32332300
 C                  5.63314500   -1.97605200   -0.68290600
 H                  6.41474100   -2.68174500   -0.38939500
 C                  1.08817200    3.68176900    0.14672600
 H                  1.63286000    4.59418800   -0.14086800
 H                  1.56889300    3.29462400    1.05878300
 C                 -2.64735300    4.54104800   -0.36483400
 H                 -3.09966700    5.02785200   -1.23964700
 H                 -2.83790100    5.16073100    0.52188800
 C                  5.49691400   -1.58469900   -2.01774000
 H                  6.17425300   -1.97730900   -2.78092300
 C                  4.49253300   -0.67668800   -2.37306600
 H                  4.39222600   -0.35786400   -3.41501800
 C                 -0.73009600    5.99549500   -0.93861600
 H                 -0.93747600    6.63306600   -0.07078000
 H                 -1.30489500    6.33201500   -1.80935600
 H                  0.34033800    5.99983300   -1.17097000
 C                  3.52092300    2.97498600   -1.54284500
 H                  4.49298500    2.45972300   -1.59302900
 H                  3.62677200    3.81644500   -0.84145200
 H                  3.30297600    3.39087600   -2.55349800
 H                  0.22321100   -0.91477800   -1.09435800
 H                 -0.96118500    4.03154200   -1.44444600

86
6a(+)-Ns
 Mn                 3.95017600    4.70672800    4.11064700
 O                  2.27376700    4.25526400    6.48372800
 N                  5.12631400    4.88513300    2.41108900
 O                  2.19410700    6.90928300    3.15849300
 O                  2.06635500    2.55543500    3.44939700
 N                  5.46557800    5.94549500    4.82372300
 N                  7.22079700    4.22323600    6.84056800
 C                  4.92995000    4.29488500    1.20606100
 N                  5.72140800    0.40286600    2.81470500
 C                  6.32542200    6.37591000    3.85917700
 C                  3.91585500    3.21570800    1.01539700
 N                  9.58064700    1.42333000    4.44969700
 C                  5.64496100    6.41421200    6.08306100
 C                  6.13472400    5.79292200    2.52324500
 C                  5.70610600    4.61760600    0.08517600
 H                  5.50155200    4.11068200   -0.85865500
 C                  6.60270400    7.39926300    6.37809100
 H                  6.67164100    7.77010500    7.40112300
 C                  4.79997800    5.96825700    7.22864000
 C                  6.94795100    6.14373900    1.43545700
 H                  7.74654700    6.87326800    1.55687900
 C                  6.72660600    5.55911600    0.19473000
 H                  7.34296700    5.82455800   -0.66601600
 C                  7.33868800    7.30938500    4.11361000
 H                  8.01190300    7.62374900    3.31872700
 C                  2.83932100    3.41522900    3.58582000
 C                  2.70011600    3.50301400    0.37871500
 H                  2.45115200    4.54213200    0.15146100
 C                  4.26201100    1.87782000    1.31251600
 C                  1.81630700    2.47307300    0.04681200
 H                  0.86194500    2.70542200   -0.43146000
 C                  7.46542100    7.85189500    5.38855800
 H                  8.22993100    8.60067000    5.60357400
 C                  5.59718000    1.64882300    1.98105100
 H                  6.38491700    1.59979100    1.21869900
 H                  5.82419900    2.47617100    2.66643500
 C                  7.08334300    0.32878800    3.48088200
 H                  7.09890500   -0.62917200    4.01737000
 H                  7.09094800    1.13777500    4.22068500
 C                  5.97643400    3.69619700    7.38366600
 H                  6.15431800    2.94160400    8.18147000
 H                  5.45844100    3.17424300    6.56060400
 C                  2.16937600    1.14636500    0.31045400
 H                  1.49677300    0.33190400    0.03152500
 C                  2.90384800    6.07249500    3.53876000
 C                  3.38972100    0.85161000    0.92824100
 H                  3.64874500   -0.19446300    1.11104000
 C                  3.01243500    4.50652500    5.62162200
 C                  3.84682700    6.87670800    7.72262700
 H                  3.69619000    7.82308900    7.19673600
 C                  5.02638300    4.74944200    7.90894700
 C                  7.84352700    3.24949800    5.94586500
 H                  7.07062100    2.96471500    5.21263800
 H                  8.12087300    2.32117800    6.49267500
 C                  9.44128600    2.82003000    4.03134700
 H                  8.63923500    2.87017100    3.27814400
 H                 10.36680400    3.18933300    3.53364300
 C                  8.27542100    0.44787600    2.54303100
 H                  8.30298500   -0.39967600    1.83971300
 H                  8.20971000    1.36400300    1.93921100
 C                  4.66445400    0.30276100    3.87420900
 H                  4.76037400    1.18239500    4.52185600
 H                  4.83885500   -0.61996800    4.43905900
 H                  3.67488600    0.28390400    3.40924800
 C                  3.09107900    6.58046300    8.85881700
 H                  2.34473900    7.29228600    9.22003700
 C                  9.06304700    3.76384500    5.18173500
 H                  9.91974500    3.90715700    5.86024600
 H                  8.83293100    4.75304500    4.75113500
 C                  9.58526000    0.46511900    3.34491500
 H                  9.74957400   -0.53209400    3.78483000
 H                 10.42510600    0.64376200    2.63625000
 C                  3.30827500    5.37458000    9.53300700
 H                  2.73414500    5.13352800   10.43138500
 C                  4.27171500    4.47919300    9.06032800
 H                  4.44635900    3.54011800    9.59340200
 C                 10.71075300    1.21259600    5.34042000
 H                 11.68992300    1.43909800    4.86076600
 H                 10.72987200    0.16272000    5.67229100
 H                 10.61904200    1.84617700    6.23545400
 C                  8.10118000    4.73062500    7.87862800
 H                  7.54618000    5.43734200    8.51500000
 H                  8.94824100    5.27524600    7.43606600
 H                  8.50589500    3.92611100    8.53362000
 H                  5.63446000   -0.41607200    2.19466300
 H                  4.88740500    3.47879100    4.54787800

86
6a-Ns
 Mn                 3.95191700    4.91597400    4.06713800
 O                  2.70612200    5.02718300    6.72810200
 N                  4.64762100    4.93166400    2.08966300
 O                  1.87090600    6.78401500    3.06780900
 O                  2.33646500    2.47340700    4.20939400
 N                  5.56454000    6.22979900    4.27560700
 N                  7.54645400    4.34376600    7.24471600
 C                  4.11680200    4.32396400    0.99850600
 N                  6.15178800    2.30684800    2.68341500
 C                  6.19968500    6.47938100    3.06026200
 C                  3.32536400    3.07460400    1.19316500
 N                  8.29059300    0.39561100    5.74643700
 C                  6.11149700    6.76316000    5.39461200
 C                  5.58527900    5.94440400    1.88901600
 C                  4.39100100    4.72251900   -0.30796600
 H                  3.94067700    4.17872700   -1.13944100
 C                  7.32084000    7.46898800    5.38785300
 H                  7.70723400    7.86344500    6.32839600
 C                  5.38198200    6.78678100    6.70516800
 C                  5.90628800    6.37556400    0.56775800
 H                  6.61130100    7.19714700    0.43272800
 C                  5.29978700    5.79530300   -0.52308500
 H                  5.52072000    6.14260600   -1.53512800
 C                  7.42262000    7.20826300    3.00804700
 H                  7.91780100    7.35047800    2.04660500
 C                  2.94152600    3.45109800    4.02492000
 C                  1.92734900    3.06471000    1.09766900
 H                  1.39833500    4.00673000    0.93445400
 C                  4.02583400    1.85938200    1.39000300
 C                  1.21832700    1.86638600    1.22951600
 H                  0.12753200    1.86971700    1.16197900
 C                  7.99792600    7.68151000    4.16647000
 H                  8.95165300    8.21429200    4.14141600
 C                  5.53476500    1.85140400    1.37598800
 H                  5.92867400    0.85007400    1.16472000
 H                  5.90540100    2.53862100    0.60536000
 C                  6.31368200    1.19047900    3.68641900
 H                  5.33796900    0.68913000    3.74911400
 H                  6.49710500    1.68561600    4.64717300
 C                  6.09178500    4.43763700    7.39857200
 H                  5.73779900    3.72595200    8.17875000
 H                  5.65366300    4.10293400    6.44476300
 C                  1.90440100    0.66837700    1.45324500
 H                  1.35317400   -0.26906600    1.56029500
 C                  2.71142700    6.09542800    3.48160000
 C                  3.30176300    0.66695000    1.52755600
 H                  3.84166800   -0.27221000    1.67486500
 C                  3.30176500    5.03551300    5.72657500
 C                  4.65098200    7.95638100    6.98011000
 H                  4.55888400    8.71720000    6.20027100
 C                  5.50434300    5.79498800    7.70281400
 C                  7.79723600    3.02467400    6.65496000
 H                  7.28940700    3.03104800    5.67828600
 H                  7.29441800    2.23509100    7.25556000
 C                  9.30966300    1.40894200    5.46765600
 H                  9.13239600    1.79284900    4.45357500
 H                 10.33467300    0.97461400    5.46593100
 C                  7.44803400    0.21453700    3.37609600
 H                  7.11991900   -0.55497300    2.66055400
 H                  8.28424900    0.74211300    2.89595900
 C                  7.39961500    3.09540100    2.46234100
 H                  8.13378400    2.49147100    1.91866300
 H                  7.79392300    3.39988900    3.43883000
 H                  7.13651700    3.98038900    1.87360800
 C                  4.04979100    8.15947100    8.22621100
 H                  3.47964400    9.07278500    8.41511600
 C                  9.24847500    2.60674600    6.43832200
 H                  9.73137600    2.35955100    7.39828900
 H                  9.82389800    3.43793500    5.99652700
 C                  7.96665300   -0.49774400    4.63598000
 H                  7.19088900   -1.18986100    5.00422800
 H                  8.83423500   -1.12809300    4.33578700
 C                  4.19783300    7.19451200    9.22722100
 H                  3.74698200    7.34476200   10.21170300
 C                  4.91358700    6.02456800    8.95534600
 H                  5.00064900    5.25096500    9.72397000
 C                  8.55476300   -0.34396500    6.96881700
 H                  9.47552600   -0.96772800    6.90893300
 H                  7.70706800   -1.01073800    7.19350800
 H                  8.67288300    0.34816300    7.81672900
 C                  8.23746300    4.56083700    8.50693200
 H                  7.95835200    5.54546000    8.91372100
 H                  9.32718500    4.55592800    8.35465800
 H                  7.98938200    3.79214400    9.27501800
 H                  5.49507900    2.98672400    3.15853300
 H                  5.04855800    3.78194900    4.45293000

88
7a-Nm
 Mn                 4.13289700    4.63850800    4.16860700
 O                  2.76399200    4.89379500    6.75424000
 N                  5.05852800    4.21635000    2.36626700
 O                  2.61752100    6.92472800    3.02161000
 O                  1.81248100    2.83658300    4.17529900
 N                  5.89507300    5.69905600    4.42987800
 N                  7.36219800    4.42910900    7.71283100
 C                  4.57647600    3.51347500    1.31218700
 N                  5.48424800    0.83945500    1.90503900
 C                  6.77843100    5.53376700    3.40535100
 C                  3.24367800    2.83796300    1.35845500
 N                  8.41806200    1.51667500    5.07007800
 C                  6.31262600    6.37743100    5.52155200
 C                  6.27879200    4.80932200    2.23153900
 C                  5.24964900    3.46465900    0.08182300
 H                  4.79326600    2.91536800   -0.74191100
 C                  7.61106900    6.89645500    5.62609000
 H                  7.88794700    7.43778800    6.53078000
 C                  5.37899600    6.70396200    6.63913000
 C                  7.00902800    4.75876200    1.03583100
 H                  7.97150900    5.26149600    0.95917300
 C                  6.48192900    4.09142000   -0.06472700
 H                  7.02321900    4.05957700   -1.01229000
 C                  8.08826800    6.02962300    3.45686200
 H                  8.77100900    5.86796100    2.62426700
 C                  2.75570400    3.50812500    4.05288800
 C                  2.14812600    3.56294400    0.85578600
 H                  2.29856100    4.60289300    0.55387200
 C                  3.07170900    1.49019800    1.75307900
 C                  0.88356300    2.97994300    0.74539000
 H                  0.04334000    3.56382000    0.36122600
 C                  8.51876300    6.71466800    4.58762000
 H                  9.53762800    7.10140000    4.65427800
 C                  4.14935600    0.68788900    2.45930500
 H                  4.18176600    1.04119400    3.50463500
 H                  3.82406300   -0.37607300    2.49379900
 C                  6.55363300    0.52223300    2.84912800
 H                  6.81412700   -0.55978600    2.82577400
 H                  6.16090900    0.74192500    3.85189800
 C                  5.94289200    4.59747600    8.02301600
 H                  5.73087300    4.27004600    9.06640200
 H                  5.38382000    3.91120400    7.36557800
 C                  0.71208600    1.64225600    1.11470400
 H                 -0.26617600    1.16372100    1.01954400
 C                  3.23827600    6.03674700    3.45017100
 C                  1.79910300    0.91545200    1.60784900
 H                  1.65967400   -0.12772300    1.90645700
 C                  3.40433800    4.86593400    5.78009300
 C                  4.60367600    7.86751900    6.49197800
 H                  4.63818700    8.40726900    5.54178400
 C                  5.34281800    5.97991200    7.85297700
 C                  7.66836700    2.99553400    7.77948800
 H                  6.89520700    2.47796200    7.18925800
 H                  7.55462600    2.63697800    8.82932400
 C                  9.31485000    2.47947300    5.80093200
 H                  9.15940300    3.45172800    5.31157000
 H                 10.35521300    2.16211900    5.62923900
 C                  7.80008400    1.38144800    2.60566900
 H                  8.26410300    1.12507500    1.63876600
 H                  7.46495100    2.42571200    2.54690100
 C                  5.63862800    0.20797100    0.60877800
 H                  5.59124800   -0.90339200    0.66459600
 H                  6.60290800    0.48680500    0.15672700
 H                  4.84047300    0.54566700   -0.07014600
 C                  3.79922000    8.33607400    7.53378300
 H                  3.19867100    9.23907700    7.39808400
 C                  9.06601700    2.57486900    7.30474400
 H                  9.29760400    1.60365600    7.76914200
 H                  9.82664600    3.26764900    7.69843600
 C                  8.90568600    1.27897400    3.65878900
 H                  9.40257300    0.29715300    3.64399200
 H                  9.66838400    2.03875000    3.44233100
 C                  3.78678400    7.64766700    8.75052500
 H                  3.17771300    8.00831100    9.58350900
 C                  4.54879800    6.48477100    8.89575500
 H                  4.51214700    5.93152100    9.83859700
 C                  8.20307200    0.23452300    5.78296200
 H                  9.17215900   -0.21787800    6.03905800
 H                  7.64760800   -0.44674500    5.12855100
 H                  7.61386500    0.40333500    6.69140000
 C                  8.19227600    5.22377700    8.60637200
 H                  7.86465700    6.27353800    8.57847600
 H                  9.24615900    5.19539600    8.29201200
 H                  8.13517100    4.87771600    9.66416200
 C                  5.25908600    3.02662600    4.96556000
 O                  4.78158100    2.11014500    5.67006100
 O                  6.49772900    3.08512100    4.63440400
 H                  7.43988300    2.09996500    4.96441200

88
7a-Ns
 Mn                 4.09341000    4.90625500    4.14486800
 O                  2.75940700    4.75084400    6.76062200
 N                  5.01786400    4.69725500    2.32790800
 O                  2.52792400    7.29052100    3.32103200
 O                  1.77073100    3.11708300    3.95004100
 N                  5.81823100    5.94694400    4.54504900
 N                  7.41064900    4.47628000    7.49745800
 C                  4.62371400    3.96765000    1.25666100
 N                  5.73610500    1.15424400    2.25740300
 C                  6.67870700    5.99239700    3.48489400
 C                  3.36402600    3.15991300    1.26270600
 N                  8.80576200    0.81475400    5.42621800
 C                  6.20039100    6.54690400    5.69998600
 C                  5.35442900    3.94896100    0.06060000
 H                  4.97218100    3.36954800   -0.78053200
 C                  7.43164900    7.20448200    5.82209600
 H                  7.68061000    7.67390900    6.77411300
 C                  5.27533800    6.65437000    6.86943200
 C                  6.99361800    5.34450800    1.08466800
 H                  7.93645400    5.88746200    1.05277600
 C                  6.55105800    4.65804000   -0.03722100
 H                  7.12967000    4.66242100   -0.96278900
 C                  7.92517900    6.63052900    3.56063000
 H                  8.58813400    6.64770900    2.69718100
 C                  2.72421300    3.78873200    3.90238900
 C                  2.25024000    3.76377700    0.65057200
 H                  2.33703700    4.80364500    0.32591200
 C                  3.27960700    1.80694300    1.68291800
 C                  1.05478400    3.07078100    0.45653300
 H                  0.20184200    3.56991400   -0.00944900
 C                  8.31363800    7.24460100    4.74597500
 H                  9.28008700    7.74586200    4.82637000
 C                  4.26550200    1.04624500    2.55298100
 H                  4.15330800    1.37002500    3.59922200
 H                  4.02702500   -0.02397000    2.50143800
 C                  6.51745200    0.33530400    3.26966900
 H                  6.16739100   -0.70358600    3.17716000
 H                  6.23570500    0.74447200    4.24952500
 C                  6.03176000    4.44711300    7.96486100
 H                  5.95348100    3.99915400    8.98161600
 H                  5.47073400    3.78233700    7.28576200
 C                  0.97323800    1.73178200    0.84601300
 H                  0.05507200    1.16134200    0.68638000
 C                  3.16476000    6.36650400    3.63588000
 C                  2.07563900    1.11921700    1.44468000
 H                  1.99804900    0.07552100    1.76061400
 C                  3.38653100    4.88186600    5.78787200
 C                  4.42102600    7.77187300    6.88529300
 H                  4.40199500    8.43293400    6.01451800
 C                  5.31153500    5.78115600    7.98169600
 C                  7.85232800    3.13820900    7.09269500
 H                  7.08148600    2.73611600    6.42128700
 H                  7.89375300    2.45564300    7.97401600
 C                  9.25591200    2.18617700    5.16636600
 H                  8.57921400    2.60467500    4.40926100
 H                 10.29160200    2.18952200    4.74968100
 C                  8.01975800    0.45413400    3.03476600
 H                  8.31423300   -0.15532600    2.16650600
 H                  8.26562600    1.49853000    2.78757300
 C                  6.06545900    0.78730100    0.85206900
 H                  6.01785200   -0.30543500    0.76008100
 H                  7.06812500    1.15160400    0.60644200
 H                  5.33154500    1.24236900    0.17973800
 C                  3.60387100    8.04290400    7.98556500
 H                  2.94206900    8.91264600    7.97483400
 C                  9.20831000    3.13608200    6.36995800
 H                 10.03334800    2.93194900    7.07330400
 H                  9.38916300    4.14634200    5.96505500
 C                  8.87077100   -0.01574000    4.22077000
 H                  8.56133000   -1.03670400    4.50217600
 H                  9.92275900   -0.09646000    3.85956800
 C                  3.65731700    7.20131400    9.10088500
 H                  3.03887200    7.40694000    9.97856600
 C                  4.50306100    6.08857300    9.08799000
 H                  4.52640200    5.41923500    9.95296000
 C                  9.54008900    0.17027800    6.50565400
 H                 10.63106600    0.07671000    6.29605300
 H                  9.14267800   -0.84423900    6.66870100
 H                  9.42313700    0.73116200    7.44453300
 C                  8.29418400    5.11350700    8.45791800
 H                  7.90565600    6.11069100    8.71781300
 H                  9.30089900    5.24506000    8.03292300
 H                  8.39137300    4.53037400    9.40297400
 C                  6.22322900    5.33221800    2.25831400
 C                  5.31739600    3.21704000    4.64493900
 O                  4.95325100    2.39233000    5.51889000
 O                  6.38334600    3.12426600    3.96138700
 H                  6.02597800    2.13604200    2.50745800

88
8a
 Mn                 4.18541000    4.66737600    4.18734800
 O                  2.77680200    4.89135700    6.75567100
 N                  5.12242100    4.32849800    2.35973900
 O                  2.67018000    6.96419900    3.04216400
 O                  1.87589600    2.84985900    4.12864600
 N                  5.91630200    5.79445000    4.45524600
 N                  7.44150100    4.41060300    7.70725500
 C                  4.66542600    3.61447600    1.30384500
 N                  5.67111800    0.98424300    1.87081300
 C                  6.78083800    5.72014800    3.40650800
 C                  3.35967600    2.88803700    1.34695200
 N                  8.59867600    1.54664000    5.08081900
 C                  6.32544500    6.42895100    5.57495900
 C                  5.32809100    3.62150600    0.06478000
 H                  4.89237900    3.06305300   -0.76368200
 C                  7.60602100    6.99296400    5.68234800
 H                  7.88083200    7.49707100    6.60874200
 C                  5.39399300    6.67905800    6.71388800
 C                  7.02064800    5.00290900    1.01898400
 H                  7.95207300    5.56030200    0.93907300
 C                  6.51992700    4.31794300   -0.08448300
 H                  7.05174700    4.32933600   -1.03776100
 C                  8.06765000    6.26839700    3.45723400
 H                  8.73864000    6.18038600    2.60447900
 C                  2.81207600    3.53055400    4.02829100
 C                  2.23885900    3.58926300    0.86453000
 H                  2.35633100    4.63863000    0.58123600
 C                  3.23241200    1.52804800    1.71493300
 C                  0.99188500    2.97113000    0.75205200
 H                  0.13174000    3.53652800    0.38494100
 C                  8.49405700    6.90878000    4.61675200
 H                  9.49694500    7.33494100    4.68335100
 C                  4.33757400    0.73977800    2.39387300
 H                  4.33749300    1.03699300    3.45621100
 H                  4.06321900   -0.33842200    2.36714700
 C                  6.74171000    0.65558500    2.81293800
 H                  7.01491400   -0.42238600    2.75612300
 H                  6.34618200    0.83054200    3.82375700
 C                  6.02022100    4.53952200    8.02655700
 H                  5.82043100    4.17843100    9.06106400
 H                  5.47209600    3.85823800    7.35554000
 C                  0.86370900    1.62225500    1.09787400
 H                 -0.10053100    1.11645100    1.00133000
 C                  3.27487400    6.07306300    3.47526800
 C                  1.97562300    0.91902400    1.56824600
 H                  1.86971100   -0.13362700    1.84629500
 C                  3.42826300    4.88027000    5.79159000
 C                  4.58799900    7.82740800    6.61312000
 H                  4.60513900    8.40331400    5.68398800
 C                  5.38328600    5.91023000    7.90036500
 C                  7.78380900    2.98295600    7.77982800
 H                  7.03572400    2.43991800    7.18097300
 H                  7.65921300    2.62717600    8.82952600
 C                  9.46313100    2.49714700    5.82022800
 H                  9.32559900    3.48480300    5.35069600
 H                 10.52828400    2.21590900    5.68948500
 C                  7.98225700    1.52993800    2.61014800
 H                  8.44866400    1.31552600    1.63329900
 H                  7.64600000    2.57690400    2.58673400
 C                  5.86864900    0.41632400    0.54986600
 H                  5.88330900   -0.69706300    0.56232200
 H                  6.81800300    0.76655200    0.11692800
 H                  5.05598100    0.73455800   -0.12082300
 C                  3.77542600    8.23543500    7.67339600
 H                  3.15084700    9.12655700    7.57298300
 C                  9.19484900    2.59112700    7.32435700
 H                  9.42898800    1.62074700    7.79055200
 H                  9.93620300    3.29279500    7.73935200
 C                  9.07261200    1.37600100    3.67924000
 H                  9.57025500    0.39295700    3.58480500
 H                  9.84588600    2.13379700    3.48064000
 C                  3.78522800    7.50139200    8.86296500
 H                  3.16959400    7.81345900    9.71051700
 C                  4.57906500    6.35543100    8.96267400
 H                  4.56119400    5.76734200    9.88460900
 C                  8.43953000    0.25035200    5.74478100
 H                  9.41331700   -0.23712400    5.95402300
 H                  7.85498300   -0.41767800    5.09792100
 H                  7.88924900    0.35992700    6.68965700
 C                  8.25316200    5.22306000    8.60294800
 H                  7.89625600    6.26332100    8.58411200
 H                  9.30554600    5.22551900    8.28306100
 H                  8.21073600    4.86834500    9.65853000
 C                  6.30129400    4.99667800    2.22006000
 C                  5.31073600    3.10729100    4.93356900
 O                  4.93628900    2.09954400    5.54556000
 O                  6.61320600    3.26268100    4.66488500
 H                  7.20053100    2.47014100    4.94478000

88
8a(-)
 Mn                -0.18476800   -1.48597300   -0.05242900
 O                  1.54239200   -2.78167300   -2.04285700
 N                 -1.53883600   -0.52605400    1.21819900
 O                 -0.55229500   -4.01565800    1.48392900
 O                 -1.87903000   -2.36770400   -2.28674400
 N                  1.15543600   -0.74672400    1.36686600
 N                  3.65349200    1.35510700   -0.73600300
 C                 -2.88705700   -0.47884500    1.15687300
 N                 -3.30229100    1.91513600   -0.48070200
 C                  0.51408100   -0.03028500    2.37695800
 C                 -3.63939900   -1.09436800    0.01687400
 N                  0.57614300    3.96332800   -0.57784900
 C                  2.50179700   -0.79316000    1.37246900
 C                 -3.68402300    0.04788100    2.18230600
 H                 -4.76885700    0.03123600    2.07512600
 C                  3.29033100   -0.16023500    2.34291200
 H                  4.37564800   -0.25382700    2.29322700
 C                  3.25101100   -1.65722200    0.40664400
 C                 -1.68371200    0.63382300    3.36970500
 H                 -1.17984000    1.06954000    4.23271800
 C                 -3.05928100    0.63500900    3.30566800
 H                 -3.65435000    1.07789700    4.10872600
 C                  1.27913100    0.63987000    3.37831300
 H                  0.76807700    1.21489300    4.15079700
 C                 -1.31640400   -1.97316600   -1.34619500
 C                 -4.11271200   -2.40449000    0.21903800
 H                 -3.82403900   -2.92895900    1.13426700
 C                 -4.00403000   -0.39830800   -1.16044600
 C                 -4.92816600   -3.04058900   -0.72016000
 H                 -5.27481100   -4.06217600   -0.54328200
 C                  2.65508500    0.58540500    3.36241800
 H                  3.24263300    1.10564900    4.12352500
 C                 -3.42608600    0.94915200   -1.55803000
 H                 -2.41323000    0.76059000   -1.95153600
 H                 -4.02772900    1.34261700   -2.40943800
 C                 -2.31506300    2.96279900   -0.73510200
 H                 -2.76411800    3.82308700   -1.28295400
 H                 -1.54620900    2.53176800   -1.39317200
 C                  3.44020100    0.11099500   -1.47523600
 H                  3.98585600    0.14498500   -2.44655800
 H                  2.36946100    0.06173800   -1.72856300
 C                 -5.30562200   -2.34966400   -1.87570200
 H                 -5.95670900   -2.82231600   -2.61610700
 C                 -0.40873600   -3.01983400    0.90061100
 C                 -4.84660000   -1.04578200   -2.08021500
 H                 -5.13772400   -0.50917700   -2.98845500
 C                  0.96831800   -2.23419900   -1.18711100
 C                  3.50095000   -2.97528900    0.83081700
 H                  3.04881300   -3.31836800    1.76558000
 C                  3.81736000   -1.19593500   -0.80427000
 C                  3.16606000    2.45666800   -1.57515400
 H                  2.16639600    2.16953200   -1.93812400
 H                  3.81076300    2.54881400   -2.48148800
 C                  1.91735000    4.10430600    0.03193400
 H                  1.95486500    3.40809800    0.88570300
 H                  2.04280200    5.13038800    0.43737000
 C                 -1.64209600    3.44253100    0.55350700
 H                 -2.38019000    3.92985100    1.21390400
 H                 -1.27271700    2.54974700    1.07939700
 C                 -4.58170700    2.41953100   -0.02410000
 H                 -5.08965100    3.05491100   -0.78653400
 H                 -4.45725100    3.01893600    0.89084200
 H                 -5.25171600    1.57998200    0.21637600
 C                  4.30696300   -3.84207700    0.08794300
 H                  4.47970500   -4.86393600    0.43578500
 C                  3.09402900    3.83537300   -0.90873100
 H                  3.09383200    4.59035200   -1.71138300
 H                  4.01545400    4.02746400   -0.33557100
 C                 -0.48303100    4.42786000    0.35716700
 H                 -0.86395600    5.40857600    0.01387000
 H                 -0.02328600    4.60472900    1.34186900
 C                  4.89975900   -3.37988200   -1.09064200
 H                  5.54897200   -4.03407300   -1.67869900
 C                  4.64836800   -2.07438200   -1.52152900
 H                  5.09110000   -1.72401500   -2.45856200
 C                  0.44728000    4.60776500   -1.88502100
 H                  0.71094200    5.68557000   -1.85503600
 H                 -0.59212000    4.52162800   -2.23017800
 H                  1.08361200    4.11161200   -2.63163900
 C                  5.05202500    1.51502800   -0.36739100
 H                  5.38187200    0.64555400    0.22051700
 H                  5.18971700    2.41001700    0.25718400
 H                  5.72388400    1.60416200   -1.25316700
 C                 -0.90843900    0.03022800    2.33322300
 C                  0.05349700    0.32719700   -0.99600900
 O                 -0.10157000    0.61955700   -2.19207000
 O                  0.40789100    1.30219400   -0.14389900
 H                  0.43799300    2.22070100   -0.57206400

89
9a(+)-Nm
 Mn                 4.08911900    4.76537400    4.09421600
 O                  2.62159100    5.33354700    6.57892100
 N                  5.06771400    4.22149000    2.31074300
 O                  3.29285000    7.36217800    2.86652600
 O                  1.38261500    3.67207200    3.68450100
 N                  6.00498200    5.51244500    4.47439300
 N                  7.54572200    4.35656700    7.93897800
 C                  4.56852300    3.57779600    1.22801600
 N                  5.68756200    1.04840100    1.85298800
 C                  6.84985900    5.39409300    3.41183200
 C                  3.29640500    2.80031700    1.28265200
 N                  8.64156600    1.88349100    5.10347300
 C                  6.48095400    6.08974900    5.60149500
 C                  5.17542900    3.68188400   -0.03604300
 H                  4.70072900    3.18943300   -0.88481600
 C                  7.82124800    6.49211200    5.71624800
 H                  8.14855600    6.96008400    6.64324000
 C                  5.56566600    6.48203900    6.71329000
 C                  6.93473900    4.95297600    0.94976700
 H                  7.87645600    5.49483600    0.87999700
 C                  6.36166000    4.38838400   -0.18578900
 H                  6.84012200    4.48736200   -1.16193000
 C                  8.19859900    5.75978900    3.47929600
 H                  8.85021600    5.61099600    2.61993100
 C                  2.47593900    4.05004700    3.74063800
 C                  2.16798900    3.39740300    0.68892300
 H                  2.25556500    4.41634500    0.30291000
 C                  3.21894500    1.47004300    1.75844900
 C                  0.94885400    2.72435300    0.61262800
 H                  0.08057200    3.21235700    0.16336700
 C                  8.69929100    6.31092800    4.65530900
 H                  9.74781800    6.60329600    4.73466600
 C                  4.37864700    0.72410900    2.39857300
 H                  4.38239900    0.97819500    3.46854200
 H                  4.15644200   -0.36384900    2.33982000
 C                  6.80780800    0.78361100    2.75828200
 H                  7.29319900   -0.18997700    2.53973600
 H                  6.39596300    0.71332600    3.77333500
 C                  6.10065200    4.42605200    8.16455200
 H                  5.83846500    4.09360700    9.19254200
 H                  5.62808400    3.71611200    7.46949100
 C                  0.85488900    1.42225800    1.11396700
 H                 -0.09033500    0.87600200    1.06021400
 C                  3.62100200    6.35141000    3.32618200
 C                  1.98230700    0.80869600    1.66522900
 H                  1.91225300   -0.22141800    2.02660200
 C                  3.29047600    5.18163900    5.64326200
 C                  4.86593300    7.69005200    6.53567700
 H                  4.95501000    8.21752700    5.58245500
 C                  5.47085700    5.78518400    7.93838400
 C                  7.99807800    2.96783700    8.03056300
 H                  7.23976300    2.34427500    7.53349800
 H                  8.01692200    2.62917200    9.09029400
 C                  9.52734400    2.81247500    5.91439100
 H                  9.27902300    3.82325800    5.56610800
 H                 10.55997200    2.57781000    5.62171700
 C                  7.82801200    1.92695500    2.69944400
 H                  8.23051700    2.01029600    1.67725200
 H                  7.28152800    2.85603600    2.89610700
 C                  5.89651600    0.53089600    0.51273100
 H                  5.94895100   -0.58016800    0.48713600
 H                  6.83249100    0.93018100    0.09258800
 H                  5.07206600    0.84594900   -0.14481900
 C                  4.06261600    8.21183300    7.55143800
 H                  3.52092400    9.14753700    7.39311500
 C                  9.38005000    2.69003700    7.42779700
 H                  9.70045700    1.68863200    7.75403400
 H                 10.12197800    3.38463600    7.85254200
 C                  9.03342300    1.88568100    3.63109600
 H                  9.67545000    1.00810900    3.47486900
 H                  9.63591100    2.78805200    3.46767700
 C                  3.96648200    7.53004400    8.76798100
 H                  3.34773100    7.92740000    9.57652800
 C                  4.66582400    6.33335900    8.94959900
 H                  4.58226400    5.79789900    9.89945400
 C                  8.60532800    0.48800400    5.64022100
 H                  9.63769900    0.13188100    5.74081800
 H                  8.05886000   -0.14821100    4.93692600
 H                  8.09898500    0.47623300    6.61107400
 C                  8.27612300    5.23092200    8.84774200
 H                  7.88090300    6.25530800    8.78052900
 H                  9.34236100    5.26413200    8.57928600
 H                  8.19401100    4.90308600    9.90797900
 C                  6.27052800    4.84412200    2.17751900
 C                  4.52748700    2.99818400    5.02450400
 O                  3.71674200    2.18234800    5.44139500
 O                  5.86783400    2.64315400    5.30171500
 H                  7.68217600    2.28530000    5.14556900
 H                  5.75986300    1.80462300    5.80730300

89
9a-Nm
 Mn                 4.11451000    4.79387400    4.11924100
 O                  2.59447200    5.41835200    6.55717500
 N                  5.09833400    4.21749600    2.35195200
 O                  3.45055000    7.41919100    2.87489900
 O                  1.38789300    3.78544900    3.65061800
 N                  6.02820700    5.53022800    4.53931600
 N                  7.52435200    4.33785400    7.91059900
 C                  4.63118000    3.56548000    1.26189600
 N                  5.66328600    0.89611200    1.84992800
 C                  6.87637800    5.42635600    3.43611300
 C                  3.34445700    2.80263300    1.29894600
 N                  8.61439200    1.90271800    5.04267300
 C                  6.48262800    6.18889900    5.62767800
 C                  5.26663900    3.60615600    0.01428500
 H                  4.82252700    3.07043600   -0.82498100
 C                  7.77640800    6.71724900    5.71907500
 H                  8.07132100    7.24588500    6.62518000
 C                  5.56206100    6.52205300    6.75995100
 C                  7.02120000    4.91260700    0.99658000
 H                  7.95672900    5.46769600    0.92392200
 C                  6.48632600    4.30802900   -0.11856700
 H                  6.99379700    4.36909100   -1.08470900
 C                  8.22701700    5.88174400    3.51758600
 H                  8.90132300    5.71270400    2.67749500
 C                  2.49475600    4.12881200    3.73107900
 C                  2.23676900    3.40716200    0.67567900
 H                  2.34857000    4.42151700    0.28322000
 C                  3.22851800    1.47887300    1.78841800
 C                  1.00856400    2.75175000    0.57148700
 H                  0.15995900    3.24932700    0.09506800
 C                  8.67934000    6.52024200    4.65103700
 H                  9.71316200    6.86783500    4.72174700
 C                  4.36059900    0.72162100    2.46599700
 H                  4.42699800    1.07790700    3.50348400
 H                  4.06154200   -0.34925800    2.52593700
 C                  6.80894600    0.67362400    2.73083300
 H                  7.33322600   -0.27335500    2.49041800
 H                  6.42614200    0.57098500    3.75535500
 C                  6.07549500    4.38837900    8.10815900
 H                  5.79445500    4.00563100    9.11464500
 H                  5.62386400    3.70770300    7.37144800
 C                  0.88052100    1.45614800    1.08025800
 H                 -0.07057800    0.92226200    1.00520100
 C                  3.72668500    6.39317300    3.34064200
 C                  1.98511600    0.83419600    1.66924600
 H                  1.89107800   -0.19118500    2.03957000
 C                  3.29308800    5.23736900    5.64505800
 C                  4.87602900    7.74642300    6.65628500
 H                  4.97989700    8.33013000    5.73760600
 C                  5.44418600    5.75569200    7.94126800
 C                  7.99851100    2.95820500    7.98329600
 H                  7.24574800    2.32793700    7.48557100
 H                  8.03882300    2.60399200    9.03804100
 C                  9.47799900    2.86601600    5.83654700
 H                  9.17523700    3.86885300    5.50529900
 H                 10.51217800    2.68060400    5.51472700
 C                  7.76550000    1.87052100    2.65216900
 H                  8.14855900    1.95980400    1.62272200
 H                  7.16616600    2.76990400    2.83982300
 C                  5.79031500    0.28711500    0.54292200
 H                  5.76544600   -0.82629400    0.57672500
 H                  6.73781200    0.59404900    0.07252500
 H                  4.97028400    0.62427100   -0.11012300
 C                  4.06466000    8.21479100    7.69228900
 H                  3.53427100    9.16456700    7.58567800
 C                  9.37591900    2.72338500    7.35181000
 H                  9.73710300    1.73063800    7.66157200
 H                 10.10425200    3.43905800    7.76506500
 C                  8.98390300    1.91643300    3.56601700
 H                  9.68258100    1.08250800    3.41044300
 H                  9.52206200    2.85584100    3.38613200
 C                  3.94583700    7.46077700    8.86329800
 H                  3.32169100    7.81377100    9.68844700
 C                  4.63299600    6.24885600    8.97671500
 H                  4.53818700    5.65865200    9.89287300
 C                  8.64875300    0.50824800    5.58062700
 H                  9.69753200    0.19963900    5.66951800
 H                  8.12596200   -0.15437100    4.88398700
 H                  8.15533400    0.47216100    6.55743200
 C                  8.23215300    5.21424900    8.83156800
 H                  7.84576100    6.23998900    8.74358900
 H                  9.30558000    5.24048100    8.59219800
 H                  8.12200600    4.89571200    9.89320100
 C                  6.33543700    4.85718700    2.24716000
 C                  4.50726200    3.01552900    5.04941700
 O                  3.68292500    2.24700500    5.52948700
 O                  5.84333400    2.56525600    5.23815100
 H                  7.63749600    2.26622400    5.09865200
 H                  5.70660500    1.72918200    5.73981400

89
9a(+)-Ns
 Mn                 4.20018900    4.68375800    4.23090400
 O                  2.83271000    4.83367800    6.82968500
 N                  5.07449400    4.45331800    2.36305300
 O                  2.63276800    6.99853200    3.19321000
 O                  1.90511400    2.84839300    4.15690900
 N                  5.93008200    5.80875500    4.49819500
 N                  7.43768400    4.41048500    7.72738800
 C                  4.55281800    3.83360700    1.27208400
 N                  5.81465300    1.17202800    1.88745600
 C                  6.77247000    5.77470600    3.42918100
 C                  3.30814600    3.00731300    1.34944100
 N                  8.60824100    1.48140300    5.12463900
 C                  6.35468400    6.41815300    5.62654100
 C                  5.14832100    3.94016200    0.00642100
 H                  4.67434400    3.44253800   -0.83998400
 C                  7.64247900    6.96844900    5.72818300
 H                  7.93170000    7.45491400    6.65916900
 C                  5.42068900    6.67717600    6.76132000
 C                  6.89171500    5.24868400    0.97837500
 H                  7.81589400    5.81732500    0.89280700
 C                  6.33318200    4.65657800   -0.14732100
 H                  6.81156900    4.74881900   -1.12382100
 C                  8.06614400    6.30401100    3.47592800
 H                  8.72146900    6.24388400    2.60858400
 C                  2.83134500    3.54380100    4.06487200
 C                  2.12711400    3.60112400    0.87121200
 H                  2.15173300    4.65367900    0.57917600
 C                  3.29994700    1.64012700    1.72167300
 C                  0.93876500    2.87468900    0.77722100
 H                  0.02899200    3.36142400    0.41833300
 C                  8.51721300    6.89895500    4.65129600
 H                  9.52578800    7.31118500    4.71712200
 C                  4.43011000    0.92175600    2.42666900
 H                  4.45749400    1.22881800    3.48311800
 H                  4.27508600   -0.16349900    2.39079500
 C                  6.88102500    0.60924200    2.80379800
 H                  6.96453500   -0.46386800    2.58665100
 H                  6.48879700    0.73411900    3.82005900
 C                  6.03442600    4.55904700    8.11044600
 H                  5.88099900    4.23540100    9.16465100
 H                  5.45255200    3.85858600    7.48862800
 C                  0.93034700    1.52249200    1.12942300
 H                  0.01355700    0.93423800    1.04637700
 C                  3.25561500    6.10628400    3.59164700
 C                  2.10246700    0.91915700    1.59074900
 H                  2.08998300   -0.13580100    1.87583400
 C                  3.46959900    4.84800900    5.85850300
 C                  4.61015500    7.82048600    6.63430700
 H                  4.63346000    8.38173000    5.69641000
 C                  5.40156300    5.92783600    7.95931200
 C                  7.76417000    2.97895100    7.80398600
 H                  7.01110100    2.44454600    7.20332100
 H                  7.63203700    2.62915800    8.85448600
 C                  9.45822400    2.45268800    5.86309700
 H                  9.33002300    3.43095000    5.37110400
 H                 10.52362500    2.16801600    5.75460100
 C                  8.19024300    1.37248700    2.62322900
 H                  8.69377300    1.06495200    1.69356500
 H                  7.95274100    2.44457500    2.53056800
 C                  5.96912600    0.70358000    0.47686300
 H                  5.88996300   -0.38979100    0.47698800
 H                  6.94740500    1.02274700    0.10248000
 H                  5.16967900    1.13955800   -0.13220500
 C                  3.78692800    8.24225800    7.68054400
 H                  3.15993800    9.12909100    7.56006000
 C                  9.17352600    2.57011800    7.36130800
 H                  9.39676300    1.60426400    7.84121400
 H                  9.91850200    3.26957300    7.77289100
 C                  9.18068700    1.19725300    3.78204300
 H                  9.60244100    0.17701600    3.77163700
 H                 10.01953300    1.88406900    3.59719300
 C                  3.79000100    7.52807900    8.88234200
 H                  3.16631500    7.85188000    9.71947200
 C                  4.58744700    6.38744600    9.00796300
 H                  4.56424600    5.81451200    9.93918200
 C                  8.35990600    0.23133000    5.85372300
 H                  9.29969700   -0.27149000    6.15575900
 H                  7.79799400   -0.45858500    5.20859100
 H                  7.75045300    0.41475400    6.74825800
 C                  8.29692500    5.22453500    8.57802500
 H                  7.92510700    6.25927300    8.59512400
 H                  9.32630900    5.24567300    8.19118900
 H                  8.32498400    4.85736600    9.62905900
 C                  6.24201400    5.13772700    2.21591100
 C                  5.35566200    3.11761500    4.90776200
 O                  5.04141900    2.18970700    5.66015600
 O                  6.61408300    3.15688800    4.42232400
 H                  7.22216600    2.42969700    4.81871700
 H                  5.96267400    2.19243400    1.90721900

88
10a
 Mn                 3.98572800    4.94110400    4.18979000
 O                  2.19539000    5.94895100    6.31211000
 N                  5.21281900    4.21129600    2.65602300
 O                  3.35272600    7.28966200    2.53316200
 O                  1.35278100    3.73016800    3.64671300
 N                  5.83454600    5.78980000    4.74608700
 N                  7.13476800    4.47125600    7.28884000
 C                  4.86281900    3.43367100    1.60471200
 N                  5.40295600    0.64502900    2.17393500
 C                  6.78885700    5.65142000    3.78317600
 C                  3.48114600    2.88956000    1.45922400
 N                  8.83364300    1.12066500    4.94875600
 C                  6.09467600    6.63069600    5.78017400
 C                  5.75011300    3.17361500    0.54652100
 H                  5.40335200    2.55705800   -0.28232300
 C                  7.24705700    7.43392400    5.81088300
 H                  7.38482300    8.11679400    6.64969000
 C                  5.17511500    6.75986400    6.94343600
 C                  7.41081000    4.45881300    1.67328800
 H                  8.41819300    4.86565800    1.73260200
 C                  7.04044600    3.67851900    0.58021600
 H                  7.75090600    3.46839300   -0.22103400
 C                  7.98167000    6.38444100    3.80049700
 H                  8.71897200    6.25642500    3.01094100
 C                  2.42581200    4.14797400    3.75484800
 C                  2.56357700    3.65347300    0.71669700
 H                  2.86469800    4.64051000    0.35597700
 C                  3.12273000    1.60425800    1.92607800
 C                  1.27869100    3.17185400    0.45662300
 H                  0.57162200    3.78034000   -0.11242600
 C                  8.20329400    7.31376100    4.81303000
 H                  9.11284900    7.91698500    4.82575400
 C                  4.07216300    0.75976100    2.75296400
 H                  4.18937600    1.22604000    3.74026200
 H                  3.60107500   -0.23253300    2.92911900
 C                  6.43009200    0.29803200    3.15571400
 H                  6.37103000   -0.77927100    3.44078500
 H                  6.22115800    0.87322000    4.06962300
 C                  5.71718300    4.38222800    7.61061400
 H                  5.50494900    3.67448100    8.43992300
 H                  5.23121100    3.98254400    6.71515400
 C                  0.91020100    1.90841800    0.92856100
 H                 -0.09068400    1.51663700    0.72984700
 C                  3.60951000    6.37711000    3.19890100
 C                  1.82872300    1.13832200    1.64939000
 H                  1.54070600    0.14577900    2.00757500
 C                  2.98971100    5.57589100    5.55937600
 C                  4.52939500    7.98533800    7.17218900
 H                  4.64364000    8.79307600    6.44475000
 C                  5.05686400    5.71143500    7.88405700
 C                  7.54915200    3.33206900    6.46935800
 H                  6.84036900    3.27374300    5.62776500
 H                  7.43898000    2.37399800    7.02271600
 C                  9.19404300    2.52046000    4.71233100
 H                  8.57550100    2.88766400    3.87861600
 H                 10.25650800    2.60683400    4.38229800
 C                  7.84841900    0.61426000    2.67599700
 H                  8.09593500    0.01484700    1.78431600
 H                  7.88986200    1.66895000    2.36040300
 C                  5.41799400   -0.17598600    0.97689200
 H                  5.23597500   -1.25310200    1.19404200
 H                  6.38319400   -0.09060700    0.45580200
 H                  4.63303300    0.16460500    0.28371400
 C                  3.72851600    8.16550800    8.30330700
 H                  3.21538600    9.11707900    8.46248400
 C                  8.96743400    3.44563500    5.91331400
 H                  9.71573900    3.25057100    6.69921200
 H                  9.13516900    4.47990300    5.57004300
 C                  8.92365900    0.31720500    3.72529400
 H                  8.83776500   -0.74102700    4.02359400
 H                  9.92748700    0.42898500    3.25345700
 C                  3.59248200    7.12478100    9.22778000
 H                  2.97339200    7.25837600   10.11863700
 C                  4.25948000    5.91245500    9.01749700
 H                  4.16300100    5.10201000    9.74536500
 C                  9.61777100    0.52075100    6.01880000
 H                 10.71156100    0.51130600    5.80499000
 H                  9.29451000   -0.52048100    6.17335600
 H                  9.46375300    1.06254100    6.96399300
 C                  7.96206200    4.72507200    8.45395800
 H                  7.56944200    5.59952800    8.99697200
 H                  8.99548600    4.95447100    8.15357900
 H                  7.98860700    3.86683100    9.16328100
 H                  4.19217500    3.36970500    5.07394800
 C                  6.47694400    4.73190400    2.67697700
 C                  3.87211900    2.46633500    5.92569400
 O                  2.84519900    2.72534700    6.52994000
 O                  4.70913900    1.57161600    5.89215600

88
10a(-)
 Mn                -0.00451300   -1.87047100    0.21697900
 O                  1.70901500   -3.15837700   -1.81264600
 N                 -1.33596300   -0.85246700    1.39625400
 O                  0.10199400   -4.24268700    1.91938700
 O                 -1.72791100   -3.31705000   -1.69767300
 N                  1.30227700   -0.82429900    1.39523200
 N                  3.69779700    1.72172200   -0.35398200
 C                 -2.70641300   -0.89095700    1.36500500
 N                 -3.63170600    1.68662900   -0.34568200
 C                  0.69830500   -0.18181800    2.46125100
 C                 -3.42486000   -1.44397000    0.18170700
 C                  2.67224000   -0.84050700    1.36477300
 C                 -3.49318500   -0.36601200    2.38485100
 H                 -4.57821600   -0.41841900    2.28809600
 C                  3.45017300   -0.27100900    2.36715100
 H                  4.53576800   -0.30616900    2.27054900
 C                  3.40075800   -1.41763000    0.19885900
 C                 -1.51085500    0.34737000    3.51640000
 H                 -1.01074800    0.83724000    4.35110200
 C                 -2.89006500    0.26194700    3.49120100
 H                 -3.49394800    0.68462800    4.29651600
 C                  1.45514000    0.43130200    3.48376800
 H                  0.94681300    0.94105200    4.30146800
 C                 -1.16486300   -2.65257100   -0.92893200
 C                 -4.10731800   -2.66491000    0.28698400
 H                 -4.03751500   -3.23751300    1.21552100
 C                 -3.51507500   -0.68137200   -1.00701700
 C                 -4.84907200   -3.15850100   -0.79171000
 H                 -5.36669100   -4.11730600   -0.70460400
 C                  2.83594300    0.38187700    3.45271700
 H                  3.43244100    0.85014500    4.23806600
 C                 -2.85872300    0.68076400   -1.07767200
 H                 -1.86357500    0.61444400   -0.62126600
 H                 -2.69965900    0.96698300   -2.13457800
 C                 -2.81303700    2.66975300    0.35923100
 H                 -2.25724000    2.13545500    1.15147200
 C                  2.90616300    0.71729500   -1.07010300
 H                  2.74018400    0.99374700   -2.12833700
 H                  1.90947500    0.67405500   -0.61375200
 C                 -4.91590900   -2.42544000   -1.98030000
 H                 -5.48701500   -2.80803700   -2.83044600
 C                  0.05321400   -3.30368800    1.23013700
 C                 -4.25363900   -1.19502600   -2.08005200
 H                 -4.30781300   -0.61832700   -3.00796500
 C                  1.14923600   -2.56965700   -0.98141000
 C                  4.04143200   -2.65973100    0.31662400
 H                  3.92810900   -3.23436600    1.23962800
 C                  3.54073000   -0.65407300   -0.98393400
 C                  2.89547600    2.72259300    0.34466000
 H                  2.33674100    2.20238900    1.14413200
 C                 -4.72160900    2.24182900   -1.12543900
 H                 -4.38937400    2.81794800   -2.01846300
 H                 -5.33263600    2.90917200   -0.49645400
 H                 -5.37251700    1.42783100   -1.48497600
 C                  4.80049500   -3.16809500   -0.74327400
 H                  5.28806800   -4.14171500   -0.64729500
 C                  4.92477500   -2.42959700   -1.92400400
 H                  5.51137600   -2.82296000   -2.75854800
 C                  4.29715300   -1.18225700   -2.03750100
 H                  4.39257100   -0.60481600   -2.96168500
 C                  4.78905600    2.25485200   -1.14711300
 H                  5.43100500    1.42981700   -1.49754800
 H                  5.40931800    2.92560700   -0.53086100
 H                  4.45810100    2.82095900   -2.04703000
 C                 -0.74439900   -0.20973600    2.46946000
 C                 -0.07144500    0.18972400   -2.48968100
 O                 -0.35096400   -0.63394800   -3.37535300
 O                  0.10866400    1.42541200   -2.53823500
 H                  0.03713400   -0.27463800   -1.41482400
 C                  1.89024100    3.53633500   -0.48830700
 H                  1.11365600    2.86210800   -0.88458500
 H                  2.39556100    3.98092000   -1.36368100
 C                  1.27459900    4.65052400    0.38256100
 H                  1.10225000    4.25212600    1.39763300
 H                  2.03178400    5.45225900    0.49177000
 H                 -3.50539900    3.35849800    0.87615500
 C                 -1.80375600    3.48183400   -0.47141400
 H                 -2.30338500    3.91337500   -1.35642300
 C                 -1.20958000    4.61126000    0.39448700
 H                 -1.01540500    4.21626800    1.40692100
 H                 -1.99025100    5.38903200    0.51235100
 H                 -1.01521700    2.81233400   -0.85202300
 C                  0.00636900    5.75743900   -1.40451900
 H                 -0.89711400    6.36921000   -1.57018400
 H                  0.88651200    6.40064300   -1.57682500
 H                  0.01753500    4.96361500   -2.18298200
 N                  0.02036300    5.26315700   -0.04337100
 H                  3.59816900    3.40776500    0.85253600

87
11a(-)
 Mn                 3.98376700    4.99410500    4.07298800
 O                  2.39159300    5.36324200    6.51826500
 N                  5.15103100    4.32089200    2.47136800
 O                  2.96251700    7.44717100    2.78877900
 O                  1.46607300    3.51116500    3.73536900
 N                  5.85544600    5.74715200    4.62059700
 N                  7.35178400    4.44299200    7.52369400
 C                  4.78539600    3.55397000    1.41043700
 N                  5.45768000    0.71318500    2.07727000
 C                  6.82004100    5.57868100    3.66076300
 C                  3.42360900    2.94755400    1.32357300
 N                  8.88987300    1.05912900    5.00233600
 C                  6.19744800    6.46712700    5.72431300
 C                  5.63586100    3.31480600    0.32688600
 H                  5.26673800    2.71400000   -0.50486000
 C                  7.41917500    7.13663100    5.83616600
 H                  7.61286100    7.72544200    6.73345400
 C                  5.26085900    6.62196800    6.87670100
 C                  7.35520000    4.50880900    1.46313800
 H                  8.37904500    4.87315800    1.52794500
 C                  6.94589000    3.79489200    0.34662000
 H                  7.63445100    3.59626100   -0.47706100
 C                  8.08340800    6.19162200    3.75296100
 H                  8.81951000    6.04750200    2.96385600
 C                  2.50462800    4.04652200    3.76162800
 C                  2.43755700    3.67701300    0.63652400
 H                  2.67838700    4.68460900    0.28656200
 C                  3.14083300    1.63897500    1.78639900
 C                  1.16688400    3.14260500    0.41169500
 H                  0.41106200    3.72896000   -0.11722900
 C                  8.38397500    7.00440000    4.83606000
 H                  9.35076100    7.50603300    4.91135000
 C                  4.10965600    0.80926600    2.61715700
 H                  4.17570500    1.26770600    3.61489000
 H                  3.65003400   -0.19499900    2.76464600
 C                  6.46053500    0.31456400    3.06707300
 H                  6.44958700   -0.78909400    3.23427200
 H                  6.20223600    0.80692400    4.01393600
 C                  5.96565200    4.37930200    7.96017900
 H                  5.86851500    3.93770900    8.97849200
 H                  5.42657200    3.70206600    7.27978500
 C                  0.87950000    1.85116600    0.86240300
 H                 -0.10592900    1.41102900    0.68762700
 C                  3.41858200    6.48428400    3.27761400
 C                  1.86077100    1.11799400    1.53657900
 H                  1.63134000    0.10708500    1.88685800
 C                  3.11646700    5.27461900    5.60620700
 C                  4.48942900    7.79628400    6.92785100
 H                  4.53133700    8.48905700    6.08291400
 C                  5.23125900    5.71125900    7.96112700
 C                  7.88005500    3.15139200    7.07785700
 H                  7.08869700    2.67051300    6.48888900
 H                  8.10783600    2.48961900    7.94593300
 C                  9.06981100    2.50887200    4.86896600
 H                  8.22030200    2.89025400    4.28476800
 H                 10.00196700    2.73163400    4.29432700
 C                  7.87423000    0.75709400    2.67938600
 H                  8.17163400    0.28854100    1.72568500
 H                  7.85958000    1.84342600    2.49667700
 C                  5.50113900   -0.06412700    0.85349900
 H                  5.27893200   -1.14408400    1.02061600
 H                  6.49175100    0.00897000    0.37946600
 H                  4.75962200    0.32240300    0.13663800
 C                  3.66979800    8.07716400    8.02322900
 H                  3.06998000    8.99082300    8.03920800
 C                  9.12523800    3.30509200    6.18015400
 H                 10.05250200    3.08204400    6.73431700
 H                  9.19403500    4.36361700    5.88028100
 C                  8.95903300    0.38864300    3.69784500
 H                  8.90963700   -0.69793300    3.88590200
 H                  9.95352500    0.57653700    3.22557200
 C                  3.63431500    7.18342300    9.09743200
 H                  3.00730400    7.39076900    9.96876100
 C                  4.41124100    6.02170500    9.05808000
 H                  4.38462700    5.32716600    9.90314900
 C                  9.84305300    0.44986000    5.91785400
 H                 10.90554400    0.59542500    5.60979700
 H                  9.65846900   -0.63491500    5.97166900
 H                  9.72728200    0.85872000    6.93273400
 C                  8.20554300    5.11963100    8.47943000
 H                  7.78798300    6.10886800    8.72569500
 H                  9.20977200    5.27590000    8.05514000
 H                  8.32042400    4.55229700    9.43266500
 C                  6.44532900    4.77166700    2.50346500
 C                  4.68257700    3.00629100    5.11869200
 O                  3.88726900    2.39714000    5.84146000
 O                  5.85472100    2.79300700    4.79361000

86
12a
 Mn                -0.36815000   -0.74633500   -0.53432600
 O                  1.57174000    0.67567300   -2.26153500
 N                 -1.73494800   -1.40402800    0.84416900
 O                 -0.82931800   -3.01437000   -2.32710100
 O                 -1.98748700    0.87968800   -2.39221300
 N                  0.88938300   -1.86968200    0.66135900
 N                  3.78573400    0.88945700    1.10009600
 C                 -3.08263000   -1.20875700    0.87031900
 N                 -2.76852900    2.06636300    1.09966800
 C                  0.25472800   -2.33164900    1.81101900
 C                 -3.78184300   -0.62740800   -0.31229300
 N                  1.36154600    3.62857500    0.16581100
 C                  2.18467200   -2.24357400    0.44731900
 C                 -1.13947400   -2.03270900    1.93370000
 C                 -3.87287100   -1.57987600    1.95526300
 H                 -4.94901300   -1.40792400    1.91020900
 C                  2.88403200   -3.05675600    1.33547900
 H                  3.90969400   -3.34107800    1.09719200
 C                  2.90049300   -1.80108600   -0.78648700
 C                 -1.91151800   -2.39369900    3.07166900
 H                 -1.42150400   -2.85331900    3.92986600
 C                 -3.26920700   -2.16556500    3.09308300
 H                 -3.86892300   -2.44096900    3.96332700
 C                  0.95814100   -3.11905500    2.76267500
 H                  0.44700100   -3.45584800    3.66419000
 C                 -1.46387200    0.25950400   -1.56395600
 C                 -3.98145500   -1.43735100   -1.44296200
 H                 -3.56662900   -2.44795200   -1.45239200
 C                 -4.33484500    0.67458600   -0.26932800
 C                 -4.70096500   -0.96368700   -2.54348200
 H                 -4.84357000   -1.60304700   -3.41828000
 C                  2.26414400   -3.48773600    2.53185700
 H                  2.80486300   -4.11117700    3.24715800
 C                 -4.14568700    1.56593000    0.94073400
 H                 -4.87213600    2.40418600    0.89367100
 H                 -4.38705300    0.99288700    1.84660400
 C                 -2.50719100    3.18189200    0.17448300
 H                 -2.86829400    4.13806400    0.61422700
 H                 -3.11876900    3.00504600   -0.72298400
 C                  4.47352000   -0.30469900    0.58737400
 H                  4.38884700   -1.07768000    1.36109700
 H                  5.55992200   -0.09454800    0.46530000
 C                 -5.23785800    0.32698000   -2.51370400
 H                 -5.80149200    0.70898600   -3.36877300
 C                 -0.62620100   -2.10566400   -1.63749700
 C                 -5.05613800    1.13056000   -1.38235400
 H                 -5.48184200    2.13777700   -1.35857000
 C                  0.90578300    0.05241900   -1.54841200
 C                  2.56531000   -2.39548200   -2.01683800
 H                  1.78323500   -3.15583600   -2.04243200
 C                  3.96613700   -0.87048700   -0.72584400
 C                  4.09028900    2.05249200    0.24841300
 H                  3.53633100    1.92791300   -0.69615800
 H                  5.17297800    2.05134400   -0.01450400
 C                  2.33549000    3.70222200    1.25388400
 H                  2.02409900    2.96584400    2.01194600
 H                  2.29980300    4.69963800    1.75287300
 C                 -1.06561000    3.34102300   -0.32033300
 H                 -0.75437800    2.42072500   -0.83148400
 H                 -1.09320000    4.13185900   -1.08861500
 C                 -2.54509000    2.41826500    2.50027800
 H                 -3.25385600    3.19583500    2.86250600
 H                 -1.52793900    2.79949200    2.65079900
 H                 -2.66610900    1.52218200    3.12903000
 C                  3.22291000   -2.03539800   -3.19443900
 H                  2.94346900   -2.50535300   -4.14069200
 C                  3.78384900    3.42610500    0.84925700
 H                  4.11981300    4.17654600    0.11489800
 H                  4.41238800    3.59455000    1.73897900
 C                  0.00461500    3.66800300    0.71569000
 H                 -0.21516800    4.65027000    1.19811100
 H                 -0.01893100    2.91237900    1.51330200
 C                  4.24036000   -1.07682300   -3.14943700
 H                  4.75978500   -0.77951300   -4.06407300
 C                  4.61120900   -0.51842800   -1.92304300
 H                  5.43295000    0.20206000   -1.88378700
 C                  1.58986600    4.63937600   -0.85669900
 H                  1.48347300    5.67873500   -0.46802800
 H                  0.88113000    4.51162900   -1.68708500
 H                  2.60064600    4.53650500   -1.27669400
 C                  4.16602800    1.06900900    2.49938100
 H                  3.92189800    0.15027600    3.05456300
 H                  3.60462400    1.89303600    2.96012000
 H                  5.25215400    1.27119400    2.63644800
 H                  0.24051200    0.52340200    0.84672700
 H                 -0.51354200    0.71269200    0.79002700

86
12a(+)
 Mn                -0.30150300   -0.96729800   -0.21234200
 O                  1.43040500    0.16461400   -2.33265600
 N                 -1.57881700   -1.46136900    1.33380000
 O                 -0.26804100   -3.75926600   -1.17617500
 O                 -2.10567200   -0.37389400   -2.47474900
 N                  1.09509200   -1.41453900    1.27507100
 N                  3.51449400    1.88708900    0.69966700
 C                 -2.93055600   -1.52028900    1.29385600
 N                 -3.07021100    1.60617600    0.45768100
 C                  0.52221200   -1.61252500    2.49452700
 C                 -3.66551800   -1.47641200   -0.00059800
 N                  0.68509900    3.68593000   -1.04050000
 C                  2.44320200   -1.52901000    1.16258600
 C                 -0.94988900   -1.57526300    2.53553100
 C                 -3.68854500   -1.66771900    2.46585200
 H                 -4.77445700   -1.72615100    2.38419300
 C                  3.24196900   -1.84085800    2.27418500
 H                  4.31605300   -1.96203200    2.13037200
 C                  3.11698800   -1.39630300   -0.16001200
 C                 -1.66258200   -1.69154400    3.73451300
 H                 -1.13797700   -1.75242100    4.68621600
 C                 -3.05296700   -1.73483700    3.70087500
 H                 -3.62797200   -1.83292000    4.62325400
 C                  1.28139300   -1.88978200    3.63719400
 H                  0.79633500   -2.03831700    4.60001000
 C                 -1.51736900   -0.59795200   -1.50667600
 C                 -3.69887200   -2.62593600   -0.80662200
 H                 -3.13537200   -3.51060100   -0.50193700
 C                 -4.41523200   -0.33061800   -0.35702100
 C                 -4.44961500   -2.63988100   -1.98569000
 H                 -4.46354200   -3.53548800   -2.61128300
 C                  2.66287000   -2.00756100    3.52687400
 H                  3.27252400   -2.24573800    4.40015200
 C                 -4.37281100    0.91085400    0.50652400
 H                 -5.19982400    1.59081500    0.22013000
 H                 -4.55396500    0.62676200    1.55271300
 C                 -3.00830700    2.47505500   -0.73347200
 H                 -3.54383500    3.42883500   -0.53246400
 H                 -3.57378300    1.96495800   -1.52777800
 C                  4.38552500    0.70757900    0.60534400
 H                  4.39406500    0.23955800    1.59776200
 H                  5.43339400    1.02055500    0.39892900
 C                 -5.18214300   -1.50733700   -2.35307200
 H                 -5.77099700   -1.50922800   -3.27364100
 C                 -0.24922400   -2.66543700   -0.81337200
 C                 -5.16438400   -0.36756700   -1.53996300
 H                 -5.74001400    0.51593100   -1.82905100
 C                  0.85704700   -0.31533200   -1.45453900
 C                  2.93006200   -2.41825300   -1.10953800
 H                  2.30263700   -3.27320000   -0.85484000
 C                  4.01242900   -0.33368900   -0.43288800
 C                  3.64359900    2.71386600   -0.51359000
 H                  3.14260100    2.17875100   -1.33624200
 H                  4.71720800    2.80382000   -0.79597900
 C                  1.60392900    4.26180300   -0.05815700
 H                  1.41778700    3.74461600    0.89637900
 H                  1.37342900    5.33835700    0.11872900
 C                 -1.62386200    2.77185400   -1.32040200
 H                 -1.13810000    1.83547800   -1.62628100
 H                 -1.81229400    3.33726800   -2.24814000
 C                 -2.86578600    2.33000500    1.71277500
 H                 -3.65427700    3.09170000    1.89624900
 H                 -1.89711900    2.84264200    1.71642300
 H                 -2.87243100    1.61627300    2.55110400
 C                  3.55420800   -2.36198800   -2.35634100
 H                  3.39260300   -3.16163800   -3.08288400
 C                  3.08561600    4.13481200   -0.41267900
 H                  3.28790400    4.62779700   -1.37760400
 H                  3.65839100    4.71153900    0.33186200
 C                 -0.64368300    3.54294800   -0.44264900
 H                 -1.08144900    4.53315300   -0.17128600
 H                 -0.48964200    2.99626500    0.49803800
 C                  4.38721900   -1.28082700   -2.65938300
 H                  4.87531200   -1.21704700   -3.63497000
 C                  4.62153100   -0.29405600   -1.69739400
 H                  5.30783200    0.52660100   -1.92195700
 C                  0.67198200    4.43649600   -2.28864400
 H                  0.27441000    5.47029700   -2.16501100
 H                  0.05976200    3.92237800   -3.04337300
 H                  1.69032000    4.51301600   -2.69601600
 C                  3.85036700    2.60011300    1.93102900
 H                  3.75514700    1.90716200    2.78117500
 H                  3.15987400    3.43615300    2.10547700
 H                  4.88817400    3.00174600    1.93377800
 H                 -0.07874300    0.62854600    0.54605100
 H                 -0.86884800    0.62206200    0.41247800

86
13a
 Mn                 0.10066700   -1.51991200    0.03559300
 O                  1.93631100   -3.21369400   -1.55073600
 N                 -1.28539000   -0.40094000    1.12315200
 O                  0.24253400   -3.32753200    2.44270900
 O                 -1.58321600   -3.42618900   -1.47275200
 N                  1.42173700   -0.30931200    1.11430300
 N                  3.26763300    1.64092100   -0.76224500
 C                 -2.63420700   -0.53229200    1.17227800
 N                 -3.52985500    1.34059500   -0.80807600
 C                  0.75288900    0.50930400    2.02735100
 C                 -3.35247500   -1.48200500    0.26955000
 N                 -0.23066900    4.35837900   -0.93650100
 C                  2.77637800   -0.37402900    1.18167800
 C                 -3.42300900    0.13730900    2.11089500
 H                 -4.49826500   -0.03879900    2.11854800
 C                  3.51874900    0.28723500    2.16218200
 H                  4.60439000    0.18649200    2.15840800
 C                  3.56583800   -1.20535400    0.22469500
 C                 -1.46556100    1.29535700    2.87328800
 H                 -0.98238100    2.04368400    3.50072700
 C                 -2.82619200    1.10308700    2.95039000
 H                 -3.43414600    1.69652000    3.63748200
 C                  1.48965400    1.26137400    2.98962100
 H                  0.95515400    1.90557300    3.68681600
 C                 -1.04984300   -2.63144900   -0.82662900
 C                 -3.67411500   -2.74194800    0.80967500
 H                 -3.31539400   -2.98895400    1.81254900
 C                 -3.82277100   -1.13086900   -1.01935300
 C                 -4.42014500   -3.67276200    0.08434400
 H                 -4.64931700   -4.64941400    0.51783300
 C                  2.85787400    1.14012900    3.07434400
 H                  3.42064900    1.69653300    3.82757000
 C                 -3.50459800    0.19264200   -1.69853500
 H                 -2.49999300    0.12149100   -2.13669400
 H                 -4.19880300    0.31292700   -2.55990900
 C                 -2.75244500    2.48219300   -1.28466000
 H                 -3.23724500    2.97056700   -2.16318200
 H                 -1.77779300    2.10908200   -1.63123600
 C                  3.30778400    0.50513500   -1.66947600
 H                  3.84077700    0.74302800   -2.61465300
 H                  2.27754500    0.26782300   -1.96755600
 C                 -4.87167300   -3.33819400   -1.19585700
 H                 -5.46162500   -4.05125600   -1.77759000
 C                  0.18603400   -2.65632800    1.51638400
 C                 -4.57852100   -2.07912400   -1.72810800
 H                 -4.94972400   -1.81505500   -2.72276500
 C                  1.33780300   -2.49266900   -0.87622600
 C                  4.09118400   -2.42001300    0.70109100
 H                  3.82980000   -2.74645100    1.71120700
 C                  3.90518800   -0.75620200   -1.07348500
 C                  2.06509200    2.45383000   -0.91995500
 H                  1.20829100    1.78434400   -0.75769600
 H                  1.96460400    2.85319200   -1.95448600
 C                  0.50447100    4.05663500    0.29537000
 H                 -0.03417200    3.24890900    0.81543900
 H                  0.50153800    4.93583600    0.98223400
 C                 -2.51195100    3.53337400   -0.19803700
 H                 -3.47101500    3.96962800    0.12523200
 H                 -2.08366400    3.03714400    0.68839000
 C                 -4.88525900    1.67691600   -0.40814900
 H                 -5.47352800    2.13489700   -1.23557100
 H                 -4.88422300    2.37444700    0.44198400
 H                 -5.40995300    0.76486100   -0.08626600
 C                  4.92142700   -3.20971000   -0.09841400
 H                  5.31039500   -4.15672200    0.28403100
 C                  1.95242700    3.59932300    0.08595100
 H                  2.59113200    4.44774600   -0.21065900
 H                  2.32354100    3.25040100    1.06365500
 C                 -1.63076600    4.69899400   -0.65654500
 H                 -2.05805500    5.11621800   -1.58374000
 H                 -1.68740100    5.51020600    0.10560100
 C                  5.25419800   -2.77270700   -1.38428400
 H                  5.91025700   -3.37421700   -2.01893200
 C                  4.75146000   -1.55558900   -1.85620400
 H                  5.01960400   -1.21182000   -2.85965700
 C                  0.40197800    5.41982400   -1.70885700
 H                  0.45878400    6.38530100   -1.15534000
 H                 -0.16985000    5.59389700   -2.63372600
 H                  1.42506900    5.13535900   -1.99610600
 C                  4.52552900    2.36008100   -0.72374500
 H                  5.34672300    1.64330800   -0.56277900
 H                  4.54317600    3.07503100    0.11236300
 H                  4.74239200    2.91788000   -1.66375000
 C                 -0.67099900    0.49392800    1.99983800
 C                 -0.03885900   -0.34586900   -1.38155000
 O                 -0.16161200    0.28873500   -2.33364000

86
13a(+)
 Mn                 0.10355800   -1.50826900    0.04254200
 O                  1.91723600   -3.20994900   -1.56494600
 N                 -1.26821700   -0.37474700    1.14312800
 O                  0.26740400   -3.39472400    2.39193500
 O                 -1.58253600   -3.43446400   -1.44347700
 N                  1.41817800   -0.26801500    1.10826900
 N                  3.24864700    1.61627200   -0.75426900
 C                 -2.61820300   -0.47943800    1.14287800
 N                 -3.52936000    1.31792700   -0.81608600
 C                  0.78870400    0.52704400    2.02236700
 C                 -3.32843100   -1.46079600    0.27162200
 N                 -0.24049400    4.34407400   -0.93188500
 C                  2.77279100   -0.29601400    1.10288200
 C                 -3.40780800    0.23570400    2.06057800
 H                 -4.48492900    0.07283700    2.05663000
 C                  3.52549600    0.38524600    2.07894700
 H                  4.61106300    0.29059700    2.05620700
 C                  3.54015900   -1.16403400    0.16347800
 C                 -1.43600100    1.30994800    2.86577700
 H                 -0.94590200    2.03170000    3.51590400
 C                 -2.81995700    1.15570100    2.91377300
 H                 -3.42167500    1.74813700    3.60512700
 C                  1.49705300    1.26816300    2.97189000
 H                  0.96900400    1.88516800    3.69562600
 C                 -1.05262300   -2.63425400   -0.80645100
 C                 -3.62835200   -2.70953000    0.84951800
 H                 -3.26227700   -2.92711800    1.85633100
 C                 -3.81091300   -1.14386200   -1.02031600
 C                 -4.36547300   -3.66515800    0.14925400
 H                 -4.57978600   -4.63382100    0.60677000
 C                  2.88827100    1.17795000    3.01801200
 H                  3.45504000    1.72463600    3.77364800
 C                 -3.50945700    0.17366600   -1.71360100
 H                 -2.50969900    0.10552700   -2.16404800
 H                 -4.21508700    0.29189300   -2.56381900
 C                 -2.74290300    2.45721800   -1.28963600
 H                 -3.21107900    2.92895000   -2.18451500
 H                 -1.76026800    2.08196100   -1.61024800
 C                  3.35145600    0.54231600   -1.72908600
 H                  3.96493200    0.82754800   -2.60848900
 H                  2.34723900    0.33410300   -2.12590900
 C                 -4.82774800   -3.36681800   -1.13652700
 H                 -5.41038900   -4.10233300   -1.69680200
 C                  0.20668300   -2.67923300    1.50204500
 C                 -4.55625900   -2.11796100   -1.70261300
 H                 -4.93496400   -1.88368200   -2.70143500
 C                  1.33358200   -2.48622600   -0.88512300
 C                  4.02765500   -2.38410300    0.66774800
 H                  3.75942200   -2.68333800    1.68429100
 C                  3.89285200   -0.74531800   -1.13943600
 C                  2.07732400    2.46844400   -0.94809200
 H                  1.19531800    1.81595100   -0.88547500
 H                  2.06220200    2.92077000   -1.96379700
 C                  0.47041400    4.00130600    0.30262300
 H                 -0.07172300    3.16944600    0.77985500
 H                  0.44566900    4.85143200    1.02435700
 C                 -2.53249200    3.52419400   -0.21350500
 H                 -3.49969600    3.96437700    0.07758800
 H                 -2.12635600    3.04465200    0.69200200
 C                 -4.88771800    1.66412700   -0.42562800
 H                 -5.45740400    2.14229800   -1.25268300
 H                 -4.88779500    2.34758800    0.43572900
 H                 -5.42717000    0.75275800   -0.12696200
 C                  4.82927200   -3.21197300   -0.12012900
 H                  5.19061100   -4.16292300    0.27828000
 C                  1.92620400    3.56375900    0.10877400
 H                  2.56780500    4.42775400   -0.12967900
 H                  2.27144700    3.17494900    1.07977400
 C                 -1.64336600    4.68537900   -0.66708800
 H                 -2.06032600    5.10066400   -1.59973000
 H                 -1.70730000    5.49764900    0.09326300
 C                  5.16948300   -2.80932600   -1.41602500
 H                  5.80287200   -3.44433400   -2.04053800
 C                  4.70862700   -1.58543800   -1.91073100
 H                  4.98739200   -1.26821600   -2.91952300
 C                  0.40753800    5.42909400   -1.65872600
 H                  0.45251900    6.37621700   -1.07384800
 H                 -0.14735400    5.63219800   -2.58789500
 H                  1.43587500    5.15414100   -1.93551400
 C                  4.51174600    2.30034500   -0.54850300
 H                  5.30477800    1.55288300   -0.38940900
 H                  4.47073000    2.93583300    0.34837200
 H                  4.80856900    2.93351600   -1.41360400
 C                 -0.68228000    0.50771400    2.00375600
 C                 -0.03213400   -0.35818000   -1.39631600
 O                 -0.13094000    0.26011400   -2.35899300

85
4a(ex)
 Mn                 3.87756300    5.61508600    3.71313700
 O                  2.42882300    7.79678400    5.04680000
 N                  5.13673700    4.52602700    2.46416000
 O                  1.60266400    5.92375600    1.88417600
 O                  2.54216700    3.54752600    5.37005600
 N                  5.74724800    5.97532000    4.56369800
 N                  6.89833500    4.13703100    7.02995800
 C                  4.79613600    3.62877500    1.50994600
 N                  5.44413200    0.86520600    2.67138700
 C                  6.74472600    5.84522900    3.64598600
 C                  3.46562700    2.95830300    1.57169100
 N                  9.20764000    1.07715200    4.86407400
 C                  6.02380800    6.59329900    5.73582200
 C                  6.41367400    5.00234600    2.48614500
 C                  5.68273600    3.28082000    0.48030100
 H                  5.35693400    2.56369200   -0.27385500
 C                  7.24111200    7.26140400    5.94149600
 H                  7.40618000    7.77668300    6.88862000
 C                  5.03933600    6.52758700    6.85114000
 C                  7.34410000    4.67552600    1.49361300
 H                  8.35455300    5.08052900    1.53127500
 C                  6.96295000    3.82658400    0.45573600
 H                  7.66719800    3.56861000   -0.33727900
 C                  7.99431200    6.45069400    3.81746400
 H                  8.76872300    6.34184400    3.05924400
 C                  3.16305500    4.29863100    4.73269100
 C                  2.47727900    3.27656700    0.62869600
 H                  2.67930100    4.05092900   -0.11447100
 C                  3.23192800    1.93453200    2.51948500
 C                  1.23220800    2.64018000    0.65674200
 H                  0.46551200    2.91155900   -0.07304000
 C                  8.22958300    7.20992100    4.96376800
 H                  9.18558800    7.71737100    5.10610900
 C                  4.34153300    1.45503000    3.43222700
 H                  4.75494200    2.30599300    3.99579000
 H                  3.91399000    0.74782200    4.17653900
 C                  6.61183200    0.57948400    3.50470500
 H                  6.53581200   -0.42400900    3.98163400
 H                  6.62579700    1.30689900    4.32581800
 C                  5.44315100    4.01987600    7.00105100
 H                  5.07323300    3.15788000    7.59772800
 H                  5.16456300    3.82738200    5.95477000
 C                  0.97579000    1.66470300    1.62454600
 H                  0.00503000    1.16358900    1.65856900
 C                  2.49900600    5.70457300    2.59115600
 C                  1.97723600    1.31063700    2.53643100
 H                  1.79318700    0.51865700    3.26762300
 C                  3.03226200    6.91220800    4.59488800
 C                  4.47428700    7.70560900    7.36209100
 H                  4.71754100    8.66076800    6.89098100
 C                  4.75434600    5.28474200    7.46716000
 C                  7.51681000    3.12532800    6.17822600
 H                  6.97968100    3.15858600    5.21645500
 H                  7.36625900    2.10178900    6.58693100
 C                  9.47150500    2.50731700    4.70290500
 H                  8.92791100    2.85344300    3.81020600
 H                 10.55174000    2.69871900    4.50813700
 C                  7.93126800    0.69527800    2.73835700
 H                  7.93322600    0.02107400    1.86543400
 H                  8.01052000    1.71902900    2.33609400
 C                  5.04220600   -0.27259600    1.86062300
 H                  4.64748900   -1.11812100    2.46903400
 H                  5.90362200   -0.64348000    1.28533800
 H                  4.26171100    0.02178300    1.14231700
 C                  3.58091200    7.66207900    8.43720100
 H                  3.13513800    8.58628500    8.81302200
 C                  9.00325100    3.34781100    5.89733800
 H                  9.61197400    3.12505300    6.78919700
 H                  9.16844000    4.41131800    5.65726300
 C                  9.14973800    0.34445200    3.59884000
 H                  9.10173500   -0.72786200    3.85246100
 H                 10.07830600    0.48308600    2.99788500
 C                  3.26190700    6.43306200    9.02186700
 H                  2.56502000    6.38713400    9.86269000
 C                  3.85676900    5.25933800    8.54256400
 H                  3.63651400    4.30169800    9.02263400
 C                 10.11057400    0.45233700    5.81573600
 H                 11.17389000    0.46592400    5.48158500
 H                  9.81849200   -0.59765800    5.97574300
 H                 10.05968700    0.96704400    6.78750400
 C                  7.43123100    4.18175000    8.38070000
 H                  6.92374500    4.97396900    8.95303900
 H                  8.50567400    4.41780400    8.36236000
 H                  7.29629300    3.22251200    8.93078500
 H                  4.30545900    6.85078300    2.77714200

85
4a(ex)(-)
 Mn                 3.85967300    5.64755100    3.69230000
 O                  2.41951700    7.81696500    5.05277700
 N                  5.12106500    4.55597200    2.43686600
 O                  1.56762700    5.89385100    1.87555200
 O                  2.55143900    3.56368900    5.34868100
 N                  5.72811000    6.01174900    4.55274900
 N                  6.89615100    4.09699200    7.05854600
 C                  4.79834200    3.67235000    1.46349900
 N                  5.43783400    0.82067000    2.71366200
 C                  6.73348300    5.88783200    3.59389700
 C                  3.48379100    2.96481200    1.53608500
 N                  9.22365000    1.05078300    4.87817400
 C                  6.01902400    6.63784400    5.71778600
 C                  6.41376200    5.08068500    2.46173500
 C                  5.65698700    3.36356200    0.40516100
 H                  5.34020300    2.64037300   -0.34753600
 C                  7.22133300    7.31681700    5.93179700
 H                  7.39743800    7.80539400    6.89125600
 C                  5.05083600    6.55175800    6.85117700
 C                  7.32787900    4.77812100    1.41107600
 H                  8.32969900    5.20982400    1.42908800
 C                  6.94833600    3.94726800    0.37747100
 H                  7.64413400    3.71738900   -0.43339800
 C                  7.98934400    6.53213600    3.78736200
 H                  8.76080900    6.44789200    3.02050900
 C                  3.16780400    4.32373600    4.71198000
 C                  2.48979600    3.24792700    0.58604500
 H                  2.67936200    4.01919600   -0.16399700
 C                  3.25747600    1.95103500    2.49788100
 C                  1.25753900    2.58600600    0.61094400
 H                  0.49072100    2.83320600   -0.12780900
 C                  8.22235000    7.27032000    4.92945500
 H                  9.17805500    7.78026300    5.07500300
 C                  4.36055100    1.50182600    3.43420500
 H                  4.80390800    2.37962000    3.92731300
 H                  3.91714800    0.86307900    4.23054600
 C                  6.61335200    0.57603300    3.54810500
 H                  6.54960800   -0.40870100    4.06450100
 H                  6.63003000    1.33390100    4.34038300
 C                  5.43920300    4.03850800    6.96786600
 H                  5.01724400    3.16310400    7.50972700
 H                  5.19515400    3.91101100    5.90411300
 C                  1.01235800    1.61847600    1.58958300
 H                  0.05156600    1.09811300    1.62452100
 C                  2.47560700    5.70274800    2.58106300
 C                  2.01472600    1.30211600    2.51466500
 H                  1.84057600    0.51961800    3.25897400
 C                  3.01878600    6.93339100    4.58531400
 C                  4.48702900    7.72111700    7.38540500
 H                  4.71573900    8.68067600    6.91548100
 C                  4.77295800    5.30405100    7.46321800
 C                  7.50888100    3.11389200    6.17120000
 H                  6.98845400    3.20053900    5.20411000
 H                  7.33513600    2.07532200    6.53153100
 C                  9.47825300    2.48371900    4.72111900
 H                  8.93421700    2.83007700    3.82892800
 H                 10.55781400    2.68121700    4.52884700
 C                  7.92469000    0.67137400    2.76409700
 H                  7.90764700   -0.01501200    1.90044400
 H                  8.00496500    1.68894300    2.34584900
 C                  5.00169400   -0.36704300    2.00075000
 H                  4.58091300   -1.14846400    2.67542000
 H                  5.85232000   -0.81102600    1.46152500
 H                  4.23118200   -0.11172400    1.25683100
 C                  3.61792100    7.66883100    8.48074300
 H                  3.17770000    8.58976000    8.87200700
 C                  9.00282600    3.31832600    5.91716400
 H                  9.59499000    3.07757500    6.81578400
 H                  9.18591100    4.38213900    5.69098500
 C                  9.15276200    0.32162200    3.61144900
 H                  9.10835300   -0.75128800    3.86403100
 H                 10.07546300    0.46133300    3.00132800
 C                  3.31322600    6.43559800    9.06410200
 H                  2.63383400    6.38099100    9.91887100
 C                  3.89839200    5.26775600    8.55780800
 H                  3.68617400    4.30396700    9.03010900
 C                 10.14307400    0.42674000    5.81402800
 H                 11.20101300    0.44300800    5.46258800
 H                  9.85642000   -0.62429000    5.97791700
 H                 10.10738500    0.94034400    6.78706600
 C                  7.37508000    4.03415900    8.42751100
 H                  6.88131300    4.81272500    9.03011400
 H                  8.45925700    4.21904400    8.46584100
 H                  7.17554400    3.05010000    8.91230000
 H                  4.29219000    6.89050500    2.74293600

88
5a(ex)
 Mn                 3.90815700    5.63151800    3.61174400
 O                  2.23479600    7.54929200    5.10812700
 N                  5.16866900    4.46066200    2.43469100
 O                  1.52464400    5.79577300    1.87896000
 O                  2.64956200    3.53908200    5.26294100
 N                  5.74877800    5.93524500    4.54459900
 N                  6.88231000    4.19341400    6.96751100
 C                  4.84620800    3.54910100    1.49111800
 N                  5.42275800    0.78349300    2.66933400
 C                  6.74091600    5.82681100    3.62060600
 C                  3.50528100    2.89915900    1.52610200
 N                  9.16983800    1.07771500    4.86818500
 C                  5.99965000    6.59539700    5.69748200
 C                  6.43930900    4.94609600    2.47730400
 C                  5.76035800    3.17447800    0.49545000
 H                  5.45257100    2.44548000   -0.25459600
 C                  7.18649700    7.32437100    5.87706500
 H                  7.33216200    7.87619300    6.80633500
 C                  5.00740600    6.53522400    6.80329600
 C                  7.40068700    4.58441700    1.52823400
 H                  8.41439900    4.97849900    1.58983400
 C                  7.04501800    3.70959400    0.50260800
 H                  7.77322500    3.42417000   -0.25876600
 C                  7.96053000    6.49431600    3.76500500
 H                  8.72998300    6.40991900    2.99927100
 C                  3.20674800    4.32270800    4.61299900
 C                  2.54410700    3.23312200    0.56071200
 H                  2.77822500    3.99911700   -0.18205100
 C                  3.23206000    1.88660900    2.47530000
 C                  1.28574500    2.62303700    0.56724400
 H                  0.53972700    2.90618200   -0.17913400
 C                  8.16670400    7.29187200    4.89124900
 H                  9.09675200    7.85119200    5.00932100
 C                  4.31553700    1.38781600    3.40993700
 H                  4.73424400    2.22898500    3.98339800
 H                  3.86206100    0.68762600    4.14531900
 C                  6.58344400    0.50843900    3.51586700
 H                  6.49624300   -0.48121300    4.01911700
 H                  6.60013500    1.25815500    4.31717700
 C                  5.43273000    4.03226100    7.00702300
 H                  5.11409700    3.19558200    7.66574300
 H                  5.12288800    3.76424200    5.98750000
 C                  0.98964100    1.65931000    1.53548600
 H                  0.00801700    1.17903900    1.55253600
 C                  2.47030600    5.64039900    2.52467000
 C                  1.96420200    1.28956900    2.46997400
 H                  1.74846300    0.50577300    3.20124900
 C                  2.95833200    6.82048800    4.57390300
 C                  4.42645500    7.71798600    7.28550900
 H                  4.67345700    8.66734000    6.80415200
 C                  4.72093700    5.29974000    7.43246600
 C                  7.49503200    3.15462100    6.14414200
 H                  6.92838900    3.13382900    5.19873700
 H                  7.37556300    2.14871500    6.60338100
 C                  9.41648800    2.50187000    4.64102100
 H                  8.84910000    2.80518600    3.74756500
 H                 10.49017900    2.69461100    4.41356600
 C                  7.90762100    0.59316000    2.75395600
 H                  7.91878600   -0.12002300    1.91280500
 H                  7.98644100    1.59781100    2.30664800
 C                  5.02337000   -0.36171600    1.86795800
 H                  4.62780400   -1.20152500    2.48341500
 H                  5.88531700   -0.73730400    1.29672100
 H                  4.24359600   -0.07328500    1.14640400
 C                  3.51230000    7.68466000    8.34267800
 H                  3.05298800    8.61105600    8.69572500
 C                  8.96791800    3.38904800    5.80912200
 H                  9.60596900    3.21901000    6.69194800
 H                  9.10734800    4.44253500    5.51479500
 C                  9.12144700    0.28723800    3.63764800
 H                  9.07664800   -0.77243500    3.94031700
 H                 10.05281800    0.40244100    3.03609700
 C                  3.18994200    6.46179100    8.93864400
 H                  2.47711200    6.42343700    9.76631900
 C                  3.80290900    5.28513300    8.49090600
 H                  3.58233000    4.33461600    8.98460700
 C                 10.08135600    0.50699900    5.84544400
 H                 11.14448000    0.52219800    5.51093900
 H                  9.80463400   -0.53963300    6.04885800
 H                 10.02215800    1.06062300    6.79507100
 C                  7.46952400    4.33295000    8.28900400
 H                  6.95717200    5.13873000    8.83764500
 H                  8.53248800    4.60520500    8.20987100
 H                  7.39329300    3.40284900    8.89667900
 C                  4.94171300    8.27739400    2.72318700
 O                  5.49220900    9.11068800    2.01077300
 O                  4.63983600    7.07193200    2.36524600
 H                  4.66238100    8.54431500    3.77903000

88 
5a(ex)(-)
 Mn                 3.88480500    5.64855400    3.59664400
 O                  2.25603600    7.62199300    5.06519900
 N                  5.13833000    4.49846300    2.40000900
 O                  1.45758400    5.71136100    1.91848000
 O                  2.66438700    3.56134900    5.27425700
 N                  5.71696300    5.97963400    4.50361400
 N                  6.88109300    4.14538200    7.01552000
 C                  4.81970900    3.61035300    1.42548800
 N                  5.42651900    0.77631400    2.70826400
 C                  6.73865000    5.83222000    3.56724600
 C                  3.50059700    2.91343200    1.48571900
 N                  9.19932100    1.05732500    4.88979900
 C                  5.98821600    6.64506000    5.65705200
 C                  6.43674600    4.99888100    2.44845100
 C                  5.69405300    3.28457900    0.38956000
 H                  5.38162000    2.56245800   -0.36593300
 C                  7.17220100    7.35218600    5.85503500
 H                  7.33238900    7.87334300    6.80000100
 C                  5.01219400    6.56773000    6.78109600
 C                  7.36944100    4.66971400    1.42708400
 H                  8.38126300    5.07518600    1.47214700
 C                  6.99763800    3.84185700    0.38800600
 H                  7.70795000    3.59001600   -0.40318600
 C                  7.97232900    6.51514400    3.74238800
 H                  8.74890300    6.42403400    2.98176200
 C                  3.21467400    4.34851000    4.61665400
 C                  2.52464500    3.18864800    0.51493700
 H                  2.73174100    3.94810100   -0.24282000
 C                  3.25405300    1.91485600    2.45903600
 C                  1.28832300    2.53436300    0.52995700
 H                  0.53506800    2.77453000   -0.22473900
 C                  8.17973300    7.30122800    4.85759100
 H                  9.11884500    7.84437600    4.98786100
 C                  4.34338200    1.46442600    3.41207200
 H                  4.78787800    2.33950700    3.90812600
 H                  3.88621400    0.83195400    4.20550100
 C                  6.59647300    0.54254800    3.55389500
 H                  6.52947600   -0.43537400    4.08254400
 H                  6.60810000    1.31097300    4.33646600
 C                  5.42545500    4.05746100    6.94892400
 H                  5.02654200    3.19484200    7.52748000
 H                  5.17660100    3.88038500    5.89451400
 C                  1.02122100    1.58450000    1.52006800
 H                  0.05658700    1.07095700    1.54769100
 C                  2.42795000    5.59981600    2.54270600
 C                  2.00632100    1.27551200    2.46612600
 H                  1.81533100    0.50422300    3.21792500
 C                  2.95519400    6.85590600    4.54414500
 C                  4.43311100    7.74090100    7.29050800
 H                  4.66123500    8.69500100    6.80888100
 C                  4.73777700    5.32633600    7.40790000
 C                  7.49704900    3.13385900    6.16280300
 H                  6.96442500    3.17443700    5.19924000
 H                  7.33980800    2.10892500    6.56702700
 C                  9.45214200    2.48670400    4.70120600
 H                  8.90097800    2.81359500    3.80604300
 H                 10.53013800    2.68087800    4.49672900
 C                  7.91278800    0.62839000    2.77724500
 H                  7.90449000   -0.07417600    1.92661300
 H                  7.99181800    1.63819400    2.34059600
 C                  4.99672600   -0.41784500    2.00235800
 H                  4.57229200   -1.19389500    2.68074100
 H                  5.85128800   -0.86517300    1.47231700
 H                  4.23085900   -0.16931900    1.25132000
 C                  3.54977200    7.69776800    8.37427500
 H                  3.09695400    8.62056400    8.74600200
 C                  8.98513300    3.34656700    5.88274300
 H                  9.59212300    3.13559200    6.77893300
 H                  9.15371600    4.40589200    5.62640800
 C                  9.13663900    0.30014300    3.63902200
 H                  9.09361400   -0.76706700    3.91484000
 H                 10.06224700    0.42904800    3.03099800
 C                  3.24690800    6.47042200    8.97108300
 H                  2.55632200    6.42257800    9.81718600
 C                  3.84886800    5.29997700    8.49121500
 H                  3.63991500    4.34245100    8.97736600
 C                 10.11599600    0.45624800    5.84333800
 H                 11.17566700    0.46901200    5.49715700
 H                  9.83207100   -0.59216300    6.02741300
 H                 10.07331000    0.98975800    6.80531400
 C                  7.38268300    4.15754200    8.37758200
 H                  6.88432200    4.95598700    8.94963300
 H                  8.46368500    4.36322500    8.38824700
 H                  7.20897900    3.19509100    8.91271000
 C                  4.94660300    8.28624300    2.67773900
 O                  5.42469900    9.15054600    1.94281600
 O                  4.53465300    7.12636100    2.30313900
 H                  4.84308400    8.49611100    3.77893000

88
8a(ex)
 Mn                 3.92249600    5.59733700    3.78434500
 O                  2.25436400    7.39439200    5.41891700
 N                  5.19142200    4.54663600    2.50257500
 O                  1.41209200    5.58911100    2.24753500
 O                  2.74387000    3.41782800    5.41047800
 N                  5.79413300    5.97748200    4.63405000
 N                  6.97417400    4.16389100    7.05999400
 C                  4.86118700    3.67604100    1.51720100
 N                  5.41135900    0.82406100    2.62092500
 C                  6.79773300    5.83359600    3.72817000
 C                  3.52048200    3.02501700    1.51265100
 N                  9.14339000    1.01674800    4.87182700
 C                  6.06982900    6.61262200    5.80095300
 C                  6.47588700    4.99448900    2.56460400
 C                  5.76989400    3.32115000    0.51244700
 H                  5.44803100    2.62802500   -0.26537700
 C                  7.28218700    7.28548600    6.00201300
 H                  7.44020700    7.81706600    6.94123100
 C                  5.09896300    6.55284600    6.92658500
 C                  7.43645300    4.63927600    1.60892300
 H                  8.45750700    5.00809000    1.69250700
 C                  7.07053700    3.81899600    0.54722300
 H                  7.79664200    3.54421800   -0.22014200
 C                  8.05520000    6.42419800    3.90828700
 H                  8.83666200    6.29420300    3.16137200
 C                  3.32194000    4.20746000    4.78310500
 C                  2.57679900    3.38218800    0.53856700
 H                  2.81665900    4.18066800   -0.16756900
 C                  3.23958400    1.97354800    2.41672600
 C                  1.32751600    2.75597000    0.49199500
 H                  0.59487000    3.05725600   -0.26059400
 C                  8.28291400    7.20624200    5.03641800
 H                  9.24074400    7.71029400    5.17945000
 C                  4.30878100    1.44738700    3.35328100
 H                  4.74123300    2.27759300    3.93095700
 H                  3.83771200    0.75301900    4.08336000
 C                  6.55959600    0.53612000    3.48074100
 H                  6.45443800   -0.45143500    3.98490400
 H                  6.57734000    1.28711500    4.28153300
 C                  5.52133800    4.04337500    7.11711200
 H                  5.18973100    3.20370100    7.76630900
 H                  5.19345500    3.80187700    6.09697000
 C                  1.02098700    1.75515300    1.41837600
 H                  0.04538200    1.26287900    1.39557200
 C                  2.43059000    5.52673100    2.79887700
 C                  1.97839400    1.36446100    2.36235100
 H                  1.75558100    0.55255700    3.06028500
 C                  2.97514400    6.70847200    4.82373500
 C                  4.53505300    7.73514100    7.42915700
 H                  4.76201100    8.68344300    6.93595300
 C                  4.83709900    5.31757600    7.56821300
 C                  7.54444600    3.11357400    6.21980100
 H                  6.96423600    3.11589400    5.28238500
 H                  7.40297400    2.10712700    6.67264200
 C                  9.42739600    2.43814600    4.67419400
 H                  8.85841300    2.77692900    3.79446600
 H                 10.50370300    2.60565600    4.43802500
 C                  7.89321800    0.60231000    2.73370600
 H                  7.89612500   -0.09860600    1.88214800
 H                  7.99936000    1.61143300    2.30207200
 C                  5.00069500   -0.32016400    1.82439100
 H                  4.58310900   -1.14822100    2.44165200
 H                  5.86195000   -0.71601800    1.26571200
 H                  4.23434700   -0.02345700    1.09176200
 C                  3.66169100    7.70354300    8.52017900
 H                  3.21523400    8.63035600    8.88858500
 C                  9.01873900    3.31142500    5.86674400
 H                  9.66419700    3.10634600    6.73664300
 H                  9.18307600    4.36639500    5.59196800
 C                  9.09021200    0.25307000    3.62436800
 H                  9.01872500   -0.81128700    3.90457900
 H                 10.03081800    0.35986000    3.03565900
 C                  3.36125700    6.48151600    9.12902000
 H                  2.67901300    6.44373000    9.98215700
 C                  3.95680400    5.30467500    8.65884900
 H                  3.75265900    4.35406100    9.15966600
 C                 10.03338100    0.40396300    5.84378100
 H                 11.09977300    0.40447000    5.51942000
 H                  9.73266900   -0.64110600    6.01893800
 H                  9.97662300    0.93548100    6.80603000
 C                  7.58148000    4.27072200    8.37514200
 H                  7.10257200    5.08731500    8.93791900
 H                  8.65201200    4.50855300    8.28635300
 H                  7.48191400    3.33755600    8.97532200
 C                  4.37812000    7.25022300    2.60946500
 O                  3.37969500    8.18069700    2.49329900
 O                  5.42449700    7.47256600    2.01739000
 H                  3.72807100    8.89285100    1.91203100

88
8a(ex)(-)
 Mn                 3.86819900    5.60174000    3.74537500
 O                  2.25479500    7.49735700    5.31672000
 N                  5.11500200    4.53220000    2.44701800
 O                  1.37878500    5.64816100    2.18168200
 O                  2.68742100    3.43699000    5.40024900
 N                  5.75629700    5.96033200    4.57972700
 N                  6.91992800    4.08298600    7.15524800
 C                  4.77031400    3.69422600    1.44368700
 N                  5.47450700    0.85777000    2.63735900
 C                  6.75286200    5.82408800    3.61325400
 C                  3.46085400    2.97968200    1.50483200
 N                  9.19603200    1.02860100    4.92734400
 C                  6.06159100    6.60473400    5.72924000
 C                  6.41434400    5.03503100    2.47486900
 C                  5.61020400    3.41506100    0.36218100
 H                  5.27245600    2.72628800   -0.41340400
 C                  7.27213300    7.27429600    5.92725400
 H                  7.45706000    7.77470700    6.87892500
 C                  5.10251800    6.55999300    6.87130300
 C                  7.31565700    4.75283300    1.40771000
 H                  8.32582400    5.16367800    1.43412500
 C                  6.91201100    3.97309900    0.34455500
 H                  7.59666100    3.76187900   -0.48082300
 C                  8.01617400    6.45868000    3.78916100
 H                  8.77871600    6.36142000    3.01521700
 C                  3.26477300    4.22315700    4.76208700
 C                  2.46122800    3.28220200    0.56712800
 H                  2.63786200    4.08714700   -0.15032500
 C                  3.25363000    1.92907500    2.43112400
 C                  1.24125000    2.59805800    0.56704600
 H                  0.46888600    2.85964000   -0.16087000
 C                  8.26672900    7.20622500    4.92029900
 H                  9.22804100    7.70926300    5.05258600
 C                  4.35979300    1.47126400    3.36104900
 H                  4.76815400    2.33791800    3.90108700
 H                  3.92416500    0.78389100    4.12049700
 C                  6.62484000    0.60001600    3.50238500
 H                  6.54629800   -0.39404700    3.99960800
 H                  6.61478500    1.34474600    4.30832500
 C                  5.46295200    4.04703500    7.06391300
 H                  5.02463900    3.19237300    7.62527700
 H                  5.22271700    3.89563000    6.00343000
 C                  1.01446700    1.59018700    1.50880400
 H                  0.06351900    1.05111300    1.52389400
 C                  2.38479700    5.55102700    2.75853500
 C                  2.02180300    1.25878600    2.42341900
 H                  1.86060900    0.44700500    3.13880700
 C                  2.95732900    6.75941300    4.75445800
 C                  4.55878100    7.75305800    7.37188700
 H                  4.79270800    8.69248200    6.86487700
 C                  4.81433100    5.33553300    7.52364500
 C                  7.51999600    3.08651400    6.27293200
 H                  6.99907300    3.17245000    5.30599600
 H                  7.33556800    2.05183900    6.63941300
 C                  9.48125600    2.45903200    4.80652900
 H                  8.95081100    2.83614300    3.91868700
 H                 10.56629900    2.63839300    4.62608900
 C                  7.96124100    0.70934100    2.76421500
 H                  7.97057600    0.04523800    1.88333300
 H                  8.06064900    1.73670800    2.37528900
 C                  5.08842200   -0.30404100    1.85610300
 H                  4.67202300   -1.12827600    2.48070400
 H                  5.96259300   -0.69936600    1.31689300
 H                  4.32948500   -0.03042700    1.10681300
 C                  3.69925600    7.74702800    8.47561500
 H                  3.27322800    8.68524600    8.84060900
 C                  9.01556300    3.27775800    6.01711800
 H                  9.60749500    3.01901900    6.91087700
 H                  9.20812300    4.34297900    5.80591700
 C                  9.15792700    0.32869200    3.64268700
 H                  9.09502000   -0.74910300    3.86898400
 H                 10.10114800    0.47282400    3.06598300
 C                  3.38260000    6.53661800    9.09902300
 H                  2.70938200    6.51784800    9.96021700
 C                  3.94701100    5.34509800    8.62469700
 H                  3.72498700    4.39952000    9.12834700
 C                 10.07395400    0.36933300    5.87904600
 H                 11.14387500    0.38036500    5.56584200
 H                  9.76850700   -0.68149900    6.00538400
 H                 10.00975000    0.85825300    6.86325500
 C                  7.39804900    4.02504100    8.52450500
 H                  6.91464500    4.81543000    9.12021900
 H                  8.48468400    4.19542400    8.56179100
 H                  7.18479900    3.04805100    9.01765900
 C                  4.36051700    7.20416300    2.52833500
 O                  4.71624500    8.35230300    3.20357000
 O                  4.35197700    7.25745600    1.30549900
 H                  4.92663000    9.01376100    2.50759000

88
10a(ex)
 Mn                 1.28890500   -1.43807200    0.19625900
 O                  4.10800500   -1.95077000   -0.51268500
 N                 -0.56887800   -1.15408100    1.06130100
 O                  1.36617300   -4.38051300    0.13420200
 O                  0.70550000   -1.30123700   -2.68780500
 N                  1.45128000    0.51884700    0.87510100
 N                  0.82589200    3.02403500   -1.01457000
 C                 -1.66050100   -1.95490800    0.98766400
 N                 -3.59297300   -0.57613700   -0.95210500
 C                  0.61026600    0.74202200    1.92186700
 C                 -1.78467500   -2.93083200   -0.13133600
 N                 -3.44867200    3.70083100   -0.18170300
 C                  2.46419800    1.39276400    0.65895600
 C                 -0.54696100   -0.16299500    1.99525400
 C                 -2.70301200   -1.85523700    1.91776600
 H                 -3.55495000   -2.52940900    1.82544700
 C                  2.77170000    2.39696900    1.58880300
 H                  3.61977100    3.05402300    1.39332700
 C                  3.25374800    1.30424200   -0.59738100
 C                 -1.57453400   -0.00213900    2.93051600
 H                 -1.52686900    0.79877900    3.66674600
 C                 -2.65387000   -0.88097900    2.91184300
 H                 -3.46059500   -0.78470600    3.64077900
 C                  0.84089800    1.75753300    2.85448200
 H                  0.16482900    1.89602600    3.69640600
 C                  0.88148500   -1.29428400   -1.54108700
 C                 -1.67484600   -4.30522800    0.12714500
 H                 -1.45259900   -4.64035400    1.14276500
 C                 -2.10751900   -2.47996200   -1.43292700
 C                 -1.80935100   -5.23783400   -0.90600100
 H                 -1.70264300   -6.30436400   -0.69390200
 C                  1.96607900    2.56768400    2.70977300
 H                  2.18635800    3.34501400    3.44377600
 C                 -2.41362500   -1.01933200   -1.69563200
 H                 -1.57269400   -0.39152700   -1.36351300
 H                 -2.51951900   -0.86648100   -2.79199300
 C                 -3.78023100    0.87322300   -1.01680500
 H                 -4.34100700    1.17115200   -1.93171700
 H                 -2.78911900    1.33708100   -1.10208200
 C                  1.16611300    1.92800000   -1.91489900
 H                  0.89216600    2.14093100   -2.97076000
 H                  0.55834200    1.06826100   -1.59974900
 C                 -2.07231200   -4.79621800   -2.20596200
 H                 -2.17475100   -5.51586800   -3.02214400
 C                  1.23897900   -3.22992800    0.13376800
 C                 -2.23259700   -3.42843900   -2.45696100
 H                 -2.48201700   -3.08524000   -3.46475000
 C                  3.02502000   -1.66085400   -0.23177000
 C                  4.63521700    1.06630200   -0.53665600
 H                  5.10131800    0.88844900    0.43548900
 C                  2.63257600    1.55517300   -1.84463300
 C                 -0.60904500    3.04811300   -0.74304700
 H                 -0.88818000    2.01995400   -0.45907600
 H                 -1.19311000    3.29102300   -1.65790500
 C                 -2.44430500    3.66689900    0.88147600
 H                 -2.43638000    2.65106100    1.30610100
 H                 -2.71537200    4.35525000    1.71489700
 C                 -4.46713200    1.44323600    0.22562000
 H                 -5.45865100    0.98244500    0.36981200
 H                 -3.86844100    1.16908400    1.11019300
 C                 -4.79810600   -1.31673000   -1.28839000
 H                 -5.09318700   -1.19805900   -2.35578200
 H                 -5.63571100   -0.97047000   -0.66495100
 H                 -4.65687200   -2.39080300   -1.09266300
 C                  5.40063000    1.01077400   -1.70508500
 H                  6.47211400    0.80529200   -1.64557500
 C                 -1.02693200    3.98517300    0.39016500
 H                 -0.95383100    5.03961400    0.07708600
 H                 -0.33328700    3.85731600    1.23754100
 C                 -4.66830700    2.96034600    0.14387400
 H                 -5.39550200    3.17475700   -0.65713600
 H                 -5.12989200    3.32207000    1.09183000
 C                  4.78574700    1.21388500   -2.94421200
 H                  5.37455700    1.17324400   -3.86411400
 C                  3.41528100    1.49531700   -3.00521800
 H                  2.94243700    1.69327100   -3.97120900
 C                 -3.73879600    5.05341300   -0.62716900
 H                 -4.19788600    5.68518400    0.16811700
 H                 -4.43403400    5.02468300   -1.48105800
 H                 -2.81730400    5.55439100   -0.96118800
 C                  1.37682900    4.29737900   -1.44513300
 H                  2.45893200    4.19074100   -1.61981600
 H                  1.23745200    5.06008000   -0.66468700
 H                  0.91392400    4.67336900   -2.38558000
 H                  1.77627100   -1.82348000    1.81248200
 C                  2.35354800   -1.57998700    2.94948200
 O                  1.49248100   -1.47454100    3.80626100
 O                  3.56369300   -1.55541600    2.82465300

87
11a(ex)(-)
 Mn                 3.96839000    5.37040000    3.89436900
 O                  2.12542800    6.84663000    5.65215200
 N                  5.20736700    4.47176800    2.54753500
 O                  1.87863400    6.07954200    1.94213800
 O                  2.55222700    3.10694200    5.12039000
 N                  5.76008400    5.98454600    4.57758300
 N                  6.85336600    4.19409700    7.05739900
 C                  4.87103300    3.60225500    1.54725100
 N                  5.46092800    0.64678600    2.54750400
 C                  6.80645800    5.79794000    3.69493600
 C                  3.52858900    2.94438200    1.53251500
 N                  9.10001200    1.04953900    4.85634100
 C                  6.04252500    6.70251200    5.72083200
 C                  6.50289100    4.92979700    2.58248300
 C                  5.76128600    3.25791500    0.53401200
 H                  5.43027500    2.56647900   -0.24215000
 C                  7.22201000    7.42560700    5.86387400
 H                  7.36916800    8.01047300    6.77375400
 C                  5.09737100    6.69050500    6.86984800
 C                  7.45052800    4.57127600    1.60139700
 H                  8.47155500    4.94579900    1.67287500
 C                  7.07650200    3.75195300    0.55160500
 H                  7.79098600    3.47157600   -0.22501400
 C                  8.03579700    6.46684500    3.83300800
 H                  8.81774600    6.31515700    3.08905800
 C                  3.19641700    3.94237700    4.60301500
 C                  2.55247100    3.37843100    0.62190000
 H                  2.76172800    4.24703000   -0.00559900
 C                  3.27862400    1.80480300    2.33265100
 C                  1.31609500    2.73064600    0.52977300
 H                  0.56325100    3.09219100   -0.17548600
 C                  8.23730000    7.33381000    4.89545000
 H                  9.17289600    7.88559700    5.00541300
 C                  4.34119600    1.25753700    3.26243000
 H                  4.75424600    2.08562400    3.85702600
 H                  3.86315700    0.55020000    3.97638000
 C                  6.60289400    0.40373600    3.42666200
 H                  6.51096900   -0.56989900    3.96109600
 H                  6.59660300    1.17971500    4.20382300
 C                  5.39655200    4.16849400    7.13916200
 H                  5.02573900    3.36408300    7.81210500
 H                  5.02137600    3.94778600    6.12806600
 C                  1.05077000    1.62609100    1.34495400
 H                  0.08751000    1.11279400    1.28371500
 C                  2.73888300    5.78243400    2.68312500
 C                  2.03347200    1.16908800    2.23098600
 H                  1.83843900    0.29274100    2.85592300
 C                  2.94030400    6.30818600    5.01327200
 C                  4.57455800    7.90770900    7.33878400
 H                  4.80666800    8.82519400    6.79214500
 C                  4.80556000    5.49235900    7.57229700
 C                  7.36675000    3.17710900    6.14336500
 H                  6.76024200    3.24454400    5.22465800
 H                  7.22202100    2.14911900    6.54591800
 C                  9.26352100    2.48029300    4.59633200
 H                  8.64303400    2.73963200    3.72461900
 H                 10.31640700    2.71806900    4.31645500
 C                  7.94667200    0.47562700    2.70048900
 H                  7.99879400   -0.27680900    1.89575200
 H                  8.02137500    1.45998700    2.20891100
 C                  5.08041500   -0.51925000    1.77056800
 H                  4.68059000   -1.34768800    2.40038200
 H                  5.95078800   -0.90483400    1.21831100
 H                  4.30736200   -0.25224300    1.03315600
 C                  3.73654600    7.95343100    8.45644600
 H                  3.32914900    8.90994800    8.79429000
 C                  8.83566400    3.37436100    5.76476200
 H                  9.49079800    3.20503200    6.63499000
 H                  8.98164200    4.42416100    5.46170200
 C                  9.13255900    0.23458400    3.64059200
 H                  9.11684800   -0.82013600    3.96330600
 H                 10.08407500    0.37613100    3.07665200
 C                  3.41786600    6.77046500    9.12971100
 H                  2.76211700    6.79043300   10.00425800
 C                  3.95780800    5.55649500    8.68656900
 H                  3.73370400    4.63278400    9.22876700
 C                 10.03421400    0.55447400    5.85364200
 H                 11.09907100    0.64481200    5.53594700
 H                  9.83151600   -0.50864100    6.05847000
 H                  9.91933700    1.10572500    6.79919100
 C                  7.47875100    4.19239100    8.36744600
 H                  7.04422400    4.99539400    8.98359700
 H                  8.55923700    4.38353900    8.28484300
 H                  7.33871100    3.23087300    8.91410600
 C                  4.50161600    7.65722500    2.81961200
 O                  5.23554300    7.44811100    1.88299400
 O                  3.96608300    8.53525900    3.45553300

86
12a(ex)(+)
 Mn                 3.96575000    5.62689600    3.69399500
 O                  2.43850000    7.76161600    5.07232700
 N                  5.16867500    4.44260700    2.52419400
 O                  1.64837600    5.91470000    1.87368800
 O                  2.54361800    3.64685200    5.30718000
 N                  5.76891400    5.91016300    4.61976400
 N                  6.85023300    4.11746900    6.98370000
 C                  4.81665400    3.54470400    1.57391300
 N                  5.42736000    0.86000500    2.72850900
 C                  6.75726100    5.80819400    3.68637000
 C                  3.47650600    2.90148400    1.65058900
 N                  9.22970100    1.10745200    4.83264400
 C                  6.03047500    6.53151900    5.79618100
 C                  6.43436100    4.95218500    2.52931800
 C                  5.69661200    3.21232700    0.53421300
 H                  5.37387300    2.49174000   -0.21735300
 C                  7.22950100    7.23498000    5.98856300
 H                  7.39002500    7.75531500    6.93325600
 C                  5.02387600    6.45462800    6.88581200
 C                  7.35084300    4.64698200    1.52082900
 H                  8.35205400    5.07518700    1.53442400
 C                  6.96455600    3.78386600    0.49421800
 H                  7.66109000    3.53744800   -0.30899500
 C                  7.98656000    6.45116900    3.84742500
 H                  8.75808300    6.37010500    3.08333000
 C                  3.12396600    4.41365000    4.66489900
 C                  2.49471800    3.23044500    0.70413200
 H                  2.72112900    3.97350700   -0.06373400
 C                  3.21590900    1.91251000    2.62776200
 C                  1.22615400    2.64515800    0.76326800
 H                  0.46326800    2.92464700    0.03294800
 C                  8.20564200    7.21145600    4.99840700
 H                  9.14794800    7.74559000    5.13324900
 C                  4.32729100    1.40468900    3.52348100
 H                  4.73826800    2.23078400    4.12615500
 H                  3.90502500    0.66359800    4.23619200
 C                  6.61266800    0.54956200    3.52741600
 H                  6.55032000   -0.47101300    3.96762900
 H                  6.64057200    1.24688800    4.37352300
 C                  5.40190300    3.94454100    6.98721700
 H                  5.07219400    3.08340700    7.60656100
 H                  5.11455900    3.71409000    5.95083300
 C                  0.94282300    1.70895300    1.76194100
 H                 -0.04630400    1.24781800    1.81925000
 C                  2.56228600    5.71739900    2.54779100
 C                  1.93917400    1.33772300    2.67238700
 H                  1.73355400    0.56931500    3.42233600
 C                  3.08458100    6.93509700    4.59501400
 C                  4.46149500    7.62978700    7.40706600
 H                  4.74492900    8.59363200    6.97786700
 C                  4.68992600    5.19905600    7.44840100
 C                  7.49369500    3.11971000    6.13436300
 H                  6.95580400    3.14007000    5.17207400
 H                  7.36592900    2.09468000    6.54516700
 C                  9.46140500    2.54229900    4.66452900
 H                  8.90910400    2.87365000    3.77154200
 H                 10.53639900    2.75768900    4.46768400
 C                  7.91444200    0.70001900    2.73719300
 H                  7.91516700    0.03443700    1.85791200
 H                  7.96476000    1.72880500    2.34380100
 C                  5.02668200   -0.23944600    1.86467900
 H                  4.65556900   -1.12042100    2.43508300
 H                  5.88253200   -0.56546900    1.25549000
 H                  4.22894600    0.08102700    1.17731400
 C                  3.51732200    7.56947100    8.43636200
 H                  3.07207100    8.48963000    8.82182100
 C                  8.97540100    3.37415100    5.85756600
 H                  9.58558500    3.16088300    6.75055500
 H                  9.12189600    4.44058200    5.61943400
 C                  9.15707100    0.37053700    3.57084000
 H                  9.13379400   -0.70191900    3.82701800
 H                 10.06883100    0.52456600    2.94852300
 C                  3.14769900    6.32856300    8.96411800
 H                  2.41135600    6.27093700    9.76965700
 C                  3.74360500    5.15766000    8.47967900
 H                  3.48786800    4.19177600    8.92354900
 C                 10.16496700    0.50276400    5.76601800
 H                 11.21951200    0.53220900    5.40644000
 H                  9.89432200   -0.55098000    5.93857800
 H                 10.12846700    1.02257600    6.73570900
 C                  7.41162000    4.22259500    8.31994900
 H                  6.87601700    5.00100200    8.88541200
 H                  8.47075100    4.51487800    8.26813800
 H                  7.34019800    3.27160500    8.89372900
 H                  4.76553100    7.82266900    2.46581600
 H                  4.86743700    7.35014700    1.87818200

86
13a(ex)(+)
 Mn                 3.92442600    5.65367200    3.65560000
 O                  2.28667600    7.55583400    5.23365600
 N                  5.21570900    4.49362600    2.47047900
 O                  1.36015400    5.47438000    2.18239200
 O                  2.74425900    3.49808500    5.37705400
 N                  5.78491900    5.96544200    4.58912700
 N                  6.97178400    4.21737600    6.95990100
 C                  4.89520700    3.59203100    1.51459300
 N                  5.39160500    0.80638600    2.65097700
 C                  6.80071300    5.81727400    3.69351500
 C                  3.54375500    2.96993500    1.50271000
 N                  9.14113500    1.02992700    4.86074200
 C                  6.03760200    6.60316100    5.75593000
 C                  6.50435400    4.93664600    2.55226600
 C                  5.83320000    3.18187200    0.55519900
 H                  5.52588300    2.45713000   -0.19869800
 C                  7.24147800    7.29768200    5.95952400
 H                  7.38535700    7.83373000    6.89813400
 C                  5.05015900    6.53287700    6.86372600
 C                  7.48018900    4.54435900    1.63190400
 H                  8.50195400    4.90994400    1.72365800
 C                  7.13143100    3.67740700    0.59792900
 H                  7.87391600    3.36690400   -0.13892400
 C                  8.03574400    6.44716300    3.86713200
 H                  8.82062900    6.33399000    3.12143200
 C                  3.29875900    4.26983200    4.73523400
 C                  2.62451500    3.30931400    0.49929500
 H                  2.89383200    4.06912500   -0.23813000
 C                  3.23111900    1.96091500    2.44444200
 C                  1.36064500    2.71239100    0.46650500
 H                  0.64423300    2.99696200   -0.30750600
 C                  8.23907000    7.24426800    4.99433000
 H                  9.18167200    7.77683100    5.13234000
 C                  4.29378500    1.43127600    3.38771800
 H                  4.73634300    2.25541200    3.96845100
 H                  3.81785700    0.74043600    4.11711700
 C                  6.54135400    0.50551600    3.50538700
 H                  6.42303200   -0.47666400    4.01615800
 H                  6.57572200    1.26193800    4.30037500
 C                  5.52964400    4.03273100    7.06838700
 H                  5.25569000    3.20413400    7.75644600
 H                  5.19153100    3.72571900    6.06861000
 C                  1.01865900    1.76221800    1.43319200
 H                  0.03060900    1.29553600    1.41994400
 C                  2.39043600    5.46926900    2.69458500
 C                  1.95513400    1.38356300    2.40269500
 H                  1.70563300    0.60330700    3.12676100
 C                  2.97793600    6.81907900    4.68395900
 C                  4.45901900    7.70580500    7.35760200
 H                  4.68559200    8.66012200    6.87627800
 C                  4.79957000    5.29053000    7.49629500
 C                  7.55747500    3.15136600    6.14938500
 H                  6.96884500    3.11266000    5.21754900
 H                  7.43645200    2.15918200    6.63657700
 C                  9.42685000    2.44275800    4.61157400
 H                  8.85278700    2.75218100    3.72434400
 H                 10.50167000    2.60106100    4.36372000
 C                  7.87074700    0.54593300    2.74921600
 H                  7.86810500   -0.17945800    1.91869100
 H                  7.97809500    1.54139900    2.28819100
 C                  4.97299400   -0.32703300    1.84160100
 H                  4.56025800   -1.16188200    2.45154600
 H                  5.82954400   -0.71459100    1.27063100
 H                  4.20112900   -0.01926300    1.11967000
 C                  3.56017000    7.65369900    8.42640700
 H                  3.09074600    8.57096600    8.78931000
 C                  9.02483600    3.35665200    5.77636700
 H                  9.68052900    3.18859000    6.64637300
 H                  9.17747300    4.40204200    5.46161100
 C                  9.07284900    0.22181600    3.64244000
 H                  8.99855500   -0.83126100    3.96158900
 H                 10.00815400    0.30230600    3.04154000
 C                  3.26768200    6.42358500    9.02342500
 H                  2.56740600    6.37121000    9.86080000
 C                  3.89601000    5.25889000    8.56723200
 H                  3.70138400    4.30502100    9.06499900
 C                 10.03748000    0.44910300    5.84651600
 H                 11.10070000    0.43354300    5.51279200
 H                  9.73436500   -0.58761300    6.06225600
 H                  9.99126400    1.01564300    6.78914900
 C                  7.61536400    4.41670500    8.24743800
 H                  7.11173000    5.23275000    8.78871900
 H                  8.66725300    4.70658200    8.10774500
 H                  7.58597500    3.50883100    8.89075800
 C                  4.37119300    7.08583500    2.52585700
 O                  4.58953000    7.96285400    1.82581000

81
2a*(-)
 C                 -0.97371400    1.93304000   -5.72106600
 Mn                -3.37982200    1.13098000   -2.23235300
 C                 -0.85080700    2.35620300   -1.57246900
 C                  0.16029600    3.00478400   -0.82043800
 C                  0.09504400    3.02814700    0.55662300
 C                 -0.98931300    2.36771200    1.18225500
 C                 -1.95240000    1.72643500    0.41643900
 N                 -1.92700000    1.72959400   -0.95825000
 H                  0.99172900    3.48138800   -1.34088600
 H                  0.86656000    3.52372800    1.14984400
 H                 -1.07035200    2.32713300    2.27005000
 C                 -0.86825800    2.28474100   -2.99757600
 C                  0.08664700    2.92185000   -3.82237500
 C                  0.02281900    2.79024900   -5.19534600
 C                 -1.88007500    1.29721400   -4.88639900
 N                 -1.93744400    1.55046700   -3.52022900
 H                  0.87258300    3.52211200   -3.36194100
 H                  0.74483700    3.28333000   -5.84935700
 H                 -0.99834000    1.70304200   -6.78819200
 C                 -2.77848900    0.28844300   -5.51242800
 C                 -2.76055600   -1.08630100   -5.15749100
 C                 -3.59953500    0.70426200   -6.57935200
 C                 -3.60988200   -1.96736500   -5.84388300
 C                 -4.42555100   -0.19116800   -7.26192500
 C                 -4.44056100   -1.53772700   -6.88440700
 H                 -3.60465900    1.76265900   -6.85318900
 H                 -3.59739800   -3.02576100   -5.56522500
 H                 -5.06109300    0.16427500   -8.07746200
 H                 -5.08564600   -2.25299100   -7.40174300
 C                 -1.90764300   -1.62499400   -4.02977400
 H                 -2.00875400   -2.73102400   -3.99985300
 H                 -2.35151300   -1.23479900   -3.09615600
 N                 -0.50180200   -1.21735700   -4.03187600
 C                 -0.01633500   -1.05191300   -2.65728000
 H                 -0.75365300   -0.40674000   -2.15328700
 C                  0.34980900   -2.08439600   -4.84451200
 H                  0.29681500   -3.14124000   -4.48808300
 C                 -3.01588600    0.97094000    1.14662100
 C                 -4.13683000    1.64841400    1.65418300
 C                 -2.83947800   -0.40207500    1.43209800
 C                 -5.09608600    0.97603600    2.41830300
 C                 -3.80851800   -1.06291900    2.19960200
 C                 -4.92960800   -0.38647400    2.69110300
 H                 -4.25897600    2.71071000    1.43314800
 H                 -5.96629500    1.51617900    2.80071300
 H                 -3.66545200   -2.12715800    2.39904900
 H                 -5.67201600   -0.92332400    3.28819100
 C                 -1.66048300   -1.15555000    0.84712000
 H                 -1.87762500   -1.32053000   -0.21924200
 H                 -0.75893700   -0.50587200    0.86392400
 N                 -1.40287900   -2.44491400    1.47826700
 C                 -0.68739500   -2.28408600    2.74807800
 H                  0.39175100   -2.07200000    2.57287600
 C                 -0.75597700   -3.38680000    0.56061100
 H                 -0.34596600   -4.21534400    1.15728400
 C                 -4.64743600    0.78271700   -3.43937200
 O                 -5.60058900    0.58659900   -4.09222600
 C                 -4.45317800    2.35982900   -1.57744000
 O                 -5.17343100    3.17223500   -1.12503000
 C                 -3.99772100   -0.32070900   -1.41371600
 O                 -4.52738000   -1.29098300   -1.01163200
 H                 -1.10035700   -1.39030700    3.24338600
 H                  0.11156100   -2.91354500    0.04834600
 H                  1.39104700   -1.75949500   -4.70066500
 H                 -0.01380800   -2.02263900   -2.11132800
 C                 -0.84155800   -3.47668500    3.68693000
 H                 -1.90459500   -3.65418000    3.91764800
 H                 -0.42786500   -4.40191500    3.25457700
 H                 -0.30839900   -3.28658900    4.63263000
 C                 -1.72592500   -3.95866000   -0.47003700
 H                 -1.20000600   -4.64065600   -1.15761800
 H                 -2.53187300   -4.51841400    0.03184100
 H                 -2.19431400   -3.16833900   -1.07755300
 C                  1.36370700   -0.41220500   -2.54141000
 H                  1.55569700   -0.14780000   -1.48894600
 H                  2.17523700   -1.08417300   -2.86373500
 H                  1.41574000    0.50944100   -3.14267200
 C                  0.04115500   -2.03963200   -6.33885800
 H                  0.80005200   -2.61665600   -6.89228600
 H                 -0.94352800   -2.46907300   -6.57538800
 H                  0.05797700   -1.00111500   -6.70708500

82
4a*
 C                  0.78579400    0.41179600   -2.20602100
 Mn                -1.95559000    2.76431100    0.28697700
 C                  0.76703800    3.75768700    0.34201000
 C                  1.86836900    4.59836400    0.54963500
 C                  1.80294800    5.58027700    1.53375700
 C                  0.64514400    5.66850700    2.30086600
 C                 -0.43685000    4.81365600    2.04066100
 N                 -0.38995000    3.88981300    1.04977200
 H                  2.77195300    4.48278900   -0.04668900
 H                  2.64755400    6.24818300    1.71255900
 H                  0.55628200    6.39219100    3.11184800
 C                  0.79650200    2.64204500   -0.61572900
 C                  1.92896300    2.34196500   -1.38401000
 C                  1.92052200    1.21767400   -2.20414500
 C                 -0.32985500    0.76771700   -1.43289200
 N                 -0.33758400    1.88860300   -0.67041800
 H                  2.81279500    2.97600000   -1.33543600
 H                  2.79089300    0.96394800   -2.81205100
 H                  0.74176400   -0.50303600   -2.79791900
 C                 -1.48407700   -0.17666800   -1.41464100
 C                 -2.29814200   -0.37214400   -2.54960600
 C                 -1.67938900   -0.96443600   -0.26452200
 C                 -3.28975700   -1.36584000   -2.50020900
 C                 -2.67826800   -1.93760900   -0.22804000
 C                 -3.48396400   -2.14223800   -1.35647200
 H                 -1.02945600   -0.81342300    0.59963000
 H                 -3.91533700   -1.51429500   -3.38360200
 H                 -2.82023100   -2.54038100    0.67240000
 H                 -4.26666900   -2.90539900   -1.34114200
 C                 -2.22084100    0.53722500   -3.76283500
 H                 -1.30830700    1.16461800   -3.71343400
 H                 -3.06673800    1.23860200   -3.68438300
 N                 -2.34332500   -0.18365300   -5.02377000
 C                 -1.14272200   -0.94783900   -5.37411600
 H                 -0.86985500   -1.55011200   -4.49056300
 H                 -1.41846700   -1.66340300   -6.16830600
 C                  0.07375400   -0.13188200   -5.83226200
 H                 -0.12937700    0.39977400   -6.77589100
 H                  0.37340100    0.61444400   -5.07933400
 H                  0.93398000   -0.80003100   -6.00197900
 C                 -2.87955300    0.62690200   -6.11941400
 H                 -2.35313800    1.60161900   -6.21314000
 H                 -2.68389900    0.07898600   -7.05569100
 C                 -4.38229100    0.86657600   -5.99241600
 H                 -4.63453900    1.41037000   -5.06738200
 H                 -4.74699600    1.46864800   -6.84062000
 H                 -4.92761700   -0.09115200   -5.98348100
 C                 -1.61702300    4.90291300    2.94810600
 C                 -1.80246000    3.88268000    3.90002600
 C                 -2.46607000    6.02899000    2.94735800
 C                 -2.82534400    3.96671000    4.84502200
 C                 -3.48235900    6.10332800    3.91407400
 C                 -3.66628400    5.08794800    4.85421000
 H                 -1.12591400    3.02571000    3.89956300
 H                 -2.95871700    3.16649200    5.57724200
 H                 -4.13448500    6.97995000    3.90977200
 H                 -4.46801000    5.16696900    5.59327600
 C                 -2.39616900    7.09054400    1.86452200
 H                 -1.46639200    6.97360100    1.27243300
 H                 -3.22077300    6.88117900    1.16491100
 N                 -2.57073200    8.44198100    2.38176100
 C                 -3.11282800    9.38614400    1.40224200
 H                 -2.55993400    9.35027900    0.43838700
 H                 -2.96033000   10.39951200    1.80842300
 C                 -4.60371700    9.17747700    1.14551100
 H                 -4.81495000    8.17713000    0.73347400
 H                 -5.17634200    9.28819900    2.08069300
 H                 -4.97402100    9.91919900    0.41910500
 C                 -1.40026900    8.93863700    3.11095400
 H                 -1.71550000    9.82206300    3.69319900
 H                 -1.12022400    8.16309300    3.84447300
 C                 -0.17500700    9.30584500    2.26274500
 H                  0.66298800    9.59761300    2.91685800
 H                  0.16299400    8.45946100    1.64388300
 H                 -0.38798500   10.15385100    1.59198800
 C                 -3.24405200    2.02267100   -0.69717400
 O                 -4.17167900    1.68982300   -1.31515700
 C                 -2.07445600    1.58366500    1.65690200
 O                 -2.23700200    0.83236700    2.52875900
 C                 -3.29161500    3.80515400    0.84361600
 O                 -4.24595500    4.43405000    1.06028500
 H                 -1.90348000    3.81643200   -0.93410400

82
4a*(-)
 C                 -3.61021500    0.01517400    2.11536700
 Mn                -0.00872200   -1.65484100    0.22119800
 C                  0.58256500    0.32183400    2.27929800
 C                  1.30439700    1.06863800    3.25817200
 C                  2.68004500    1.13048300    3.21413300
 C                  3.35656400    0.46159300    2.16796700
 C                  2.60938000   -0.22730100    1.20318900
 N                  1.26268600   -0.33890800    1.25347900
 H                  0.75799400    1.59394700    4.04212300
 H                  3.23596900    1.69977100    3.96355500
 H                  4.44173400    0.50723500    2.06804800
 C                 -0.83961500    0.20947600    2.28533500
 C                 -1.66148400    0.72441800    3.33276700
 C                 -3.03261800    0.60170600    3.26762700
 C                 -2.76976600   -0.45113400    1.09874300
 N                 -1.41904600   -0.44177900    1.19583800
 H                 -1.19628900    1.19587100    4.19920600
 H                 -3.66308900    0.97643500    4.07803400
 H                 -4.69121200   -0.02165600    1.97348300
 C                 -3.41856100   -0.92663400   -0.15706900
 C                 -3.23826600   -0.22521300   -1.37525000
 C                 -4.29616100   -2.02135800   -0.11186400
 C                 -3.91266000   -0.67789200   -2.51729800
 C                 -4.96360100   -2.45813000   -1.26080000
 C                 -4.76413300   -1.78925900   -2.47165300
 H                 -4.43618400   -2.54842500    0.83574800
 H                 -3.77716000   -0.13551000   -3.45800200
 H                 -5.63220300   -3.32154900   -1.20935100
 H                 -5.27875700   -2.12110200   -3.37746900
 C                 -2.36237200    1.00925100   -1.43266500
 H                 -2.26405300    1.33605500   -2.49032000
 H                 -1.35600800    0.71920000   -1.09139800
 N                 -2.83921600    2.06571000   -0.54610000
 C                 -1.78233100    2.99939100   -0.16757900
 H                 -0.93314800    2.38630000    0.17370200
 C                 -4.11192500    2.66236700   -0.94965000
 H                 -4.81181800    1.83199600   -1.14279200
 C                  3.39085500   -0.88372700    0.11109100
 C                  4.21572500   -1.96722300    0.45953300
 C                  3.41321600   -0.39275900   -1.21640100
 C                  5.03085400   -2.59286900   -0.48832200
 C                  4.24007500   -1.02988300   -2.15336700
 C                  5.03937100   -2.12416500   -1.80473900
 H                  4.20003200   -2.33059400    1.49056900
 H                  5.65393400   -3.44285500   -0.19788800
 H                  4.25927600   -0.64989100   -3.17915000
 H                  5.67222900   -2.60087300   -2.55810200
 C                  2.57332200    0.79100400   -1.64175000
 H                  2.69283000    0.93096600   -2.73856000
 H                  1.51451400    0.53610700   -1.46507700
 N                  2.85664400    2.00474000   -0.88067100
 C                  1.87726200    3.05428700   -1.15217300
 H                  2.02868500    3.52586000   -2.14947600
 C                  4.25721700    2.42837600   -0.90465600
 H                  4.37673800    3.24337500   -0.17259700
 H                  4.86153700    1.58771000   -0.52412200
 C                 -1.13530700   -2.61627000   -0.76524500
 O                 -1.72815700   -3.31271900   -1.48853900
 C                 -0.03027800   -2.80727000    1.62010300
 O                 -0.04381000   -3.61246200    2.46153400
 C                  1.21785800   -2.59745300   -0.66285200
 O                  1.87169000   -3.30655000   -1.31853400
 H                  0.89539800    2.56007500   -1.19856200
 H                 -4.52565500    3.21440000   -0.08927700
 H                 -1.40854100    3.59027200   -1.03476300
 H                 -0.00162000   -0.65332300   -1.03952900
 C                  1.83089700    4.13717000   -0.07782000
 H                  2.76296000    4.72324000   -0.03452000
 H                  1.00961300    4.84049100   -0.28895700
 H                  1.65998000    3.68855800    0.91427800
 C                  4.81774600    2.87593700   -2.26151500
 H                  4.27040900    3.74304200   -2.66588000
 H                  5.87479500    3.16940800   -2.15255300
 H                  4.77128800    2.06570400   -3.00719400
 C                 -2.18132000    3.95376600    0.95368600
 H                 -1.29812200    4.51994900    1.28947800
 H                 -2.94150400    4.68431200    0.63350800
 H                 -2.57978500    3.39464700    1.81577300
 C                 -4.07312000    3.58732800   -2.17387500
 H                 -3.68807900    3.06618500   -3.06556700
 H                 -5.08843700    3.94726300   -2.40849100
 H                 -3.43825500    4.47079200   -1.99615400

85
5a*
 C                 -0.86064000    1.79861500   -5.64910500
 Mn                -3.11125200    0.21510600   -2.10428100
 C                 -0.66773300    1.79229000   -1.43558000
 C                  0.46299800    2.20980100   -0.72263700
 C                  0.42246800    2.22493300    0.67003400
 C                 -0.75740000    1.85207800    1.30572500
 C                 -1.85598600    1.42937800    0.53900300
 N                 -1.79465700    1.37006800   -0.80776200
 H                  1.36927900    2.50464300   -1.24996900
 H                  1.29519800    2.53694900    1.24699000
 H                 -0.85103200    1.87862000    2.39224700
 C                 -0.70153500    1.80601600   -2.91204500
 C                  0.21187500    2.56477700   -3.65382100
 C                  0.12373300    2.57173500   -5.04410500
 C                 -1.75208600    1.06021400   -4.85468800
 N                 -1.68474700    1.08118400   -3.50742900
 H                  0.97143900    3.16005100   -3.14866100
 H                  0.81886100    3.16420200   -5.64193200
 H                 -0.95964800    1.75126000   -6.73370800
 C                 -2.78835500    0.24472100   -5.55085000
 C                 -2.56712200   -1.12752900   -5.80450900
 C                 -3.94648400    0.87603200   -6.03081000
 C                 -3.52185700   -1.82761500   -6.55491000
 C                 -4.89551600    0.15522500   -6.76271800
 C                 -4.67662800   -1.19906600   -7.03318800
 H                 -4.10319000    1.93677700   -5.81993700
 H                 -3.35999800   -2.89105200   -6.75170900
 H                 -5.79877800    0.65337200   -7.12357300
 H                 -5.40781800   -1.76940300   -7.61172100
 C                 -1.36364900   -1.83868500   -5.22318400
 H                 -1.51473900   -2.93651400   -5.31853000
 H                 -1.32653900   -1.61434800   -4.14492100
 N                 -0.09309300   -1.41855700   -5.81758600
 C                  1.04532200   -1.86739800   -5.00754900
 H                  0.92031600   -2.93516300   -4.71719400
 C                  0.01794100   -1.81389600   -7.22460900
 H                 -0.96995000   -1.66595100   -7.68836700
 C                 -3.13114900    1.11928000    1.24381800
 C                 -4.18772500    2.04224300    1.13663800
 C                 -3.26404100   -0.02282000    2.06181600
 C                 -5.36896500    1.85356700    1.85584400
 C                 -4.45509800   -0.19015200    2.78450400
 C                 -5.49515100    0.73786700    2.69295000
 H                 -4.06831200    2.91422700    0.48884300
 H                 -6.18326000    2.57720500    1.76898400
 H                 -4.55539100   -1.07902900    3.41138100
 H                 -6.41385100    0.58307200    3.26503100
 C                 -2.22794200   -1.12928200    2.03638700
 H                 -2.54068100   -1.82523900    1.24150800
 H                 -1.24341100   -0.73016900    1.71313500
 N                 -2.12667900   -1.87074400    3.28724200
 C                 -1.47253000   -1.07147800    4.32970800
 H                 -1.83468200   -0.03611600    4.22142300
 H                 -0.37125600   -1.03485700    4.17035400
 C                 -1.49560700   -3.18075500    3.09380100
 H                 -0.52474400   -3.07748900    2.55697900
 H                 -1.25630200   -3.58460300    4.08893800
 C                 -4.05431800   -0.87908900   -3.17189900
 O                 -4.77181400   -1.61224600   -3.70968100
 C                 -4.20301400    1.59657600   -2.41873600
 O                 -4.89512500    2.50309100   -2.63037100
 C                 -4.26064400   -0.45085000   -0.87907400
 O                 -5.13627200   -0.87535500   -0.25261800
 O                 -1.58210200   -1.14343500   -1.80566300
 C                 -1.74799300   -2.32859600   -1.33688900
 O                 -2.80297400   -2.86187800   -0.98449200
 H                  0.24629000   -2.89987300   -7.31920200
 H                  1.94649300   -1.82417100   -5.63736500
 H                 -0.78568400   -2.89591800   -1.25932800
 C                 -2.38801700   -4.17994700    2.36066400
 H                 -1.89541300   -5.16543800    2.32517900
 H                 -3.34991000   -4.29274300    2.88751300
 H                 -2.59395200   -3.87500800    1.32164900
 C                 -1.78357600   -1.54970400    5.74467200
 H                 -2.87033000   -1.53486700    5.92736600
 H                 -1.42133000   -2.57398700    5.92765100
 H                 -1.29822200   -0.89066600    6.48267500
 C                  1.27099900   -1.01169600   -3.76424600
 H                  0.39126400   -1.00337300   -3.10154300
 H                  2.12582000   -1.40190400   -3.18716000
 H                  1.49440700    0.02791800   -4.05076800
 C                  1.04409300   -0.99252800   -8.00006100
 H                  2.06348700   -1.11298400   -7.59942400
 H                  1.06379400   -1.30967700   -9.05535000
 H                  0.78890300    0.07881300   -7.96420900

83
6a*(+)
 Mn                -0.54568000   15.06869700    4.01538400
 O                  0.37581400   17.58542700    2.72482000
 O                  1.65911500   13.32019100    3.16383300
 O                 -1.29311100   13.97596400    1.39366100
 N                 -3.47029100   12.70992800    4.04143400
 N                 -2.26568500   15.94617000    4.75944800
 N                  0.09666000   15.60423100    5.93437900
 N                  3.27695700   11.54144000    6.60532100
 C                  0.02722900   16.61447600    3.25455600
 C                  0.86508000   14.05953200    3.57814200
 C                 -1.11717200   14.45375600    2.44108500
 C                 -1.80475400   10.94867100    3.28605900
 H                 -1.79930800   10.38705200    4.23079600
 H                 -0.96942700   11.66200000    3.29375500
 H                 -1.63477100   10.23117000    2.46934500
 C                 -3.12759400   11.64520500    3.02413900
 H                 -3.09806800   12.15496500    2.05332700
 H                 -3.97375500   10.94351100    3.02336000
 C                 -3.78764300   12.12898900    5.40086800
 H                 -3.07774500   11.30961900    5.56315600
 H                 -4.79807400   11.70296500    5.32786400
 C                 -3.66396100   13.15440300    6.51472200
 H                 -3.89838900   12.65950700    7.46883300
 H                 -4.35710200   14.00019700    6.39462200
 H                 -2.63648600   13.54409400    6.57059500
 C                 -4.61892400   13.57227400    3.54289600
 H                 -4.98193300   14.13638000    4.40906000
 H                 -5.40353200   12.87198100    3.22967200
 C                 -4.23471400   14.50076000    2.41786200
 C                 -4.50357100   14.15206300    1.08562500
 H                 -5.00698800   13.20532600    0.87419200
 C                 -4.13871500   14.99766700    0.03412400
 H                 -4.35511500   14.70733900   -0.99654500
 C                 -3.50037800   16.21236500    0.30434000
 H                 -3.21216800   16.87686400   -0.51357700
 C                 -3.23982300   16.58384500    1.62577300
 H                 -2.75291600   17.53620400    1.84666400
 C                 -3.59709100   15.73469500    2.68390800
 C                 -3.41996000   16.18823900    4.09268700
 C                 -4.50458700   16.84007300    4.69445700
 H                 -5.40644000   17.01227200    4.10578300
 C                 -4.41769900   17.24744800    6.02316900
 H                 -5.24926000   17.75896100    6.51080900
 C                 -3.24115100   16.98386300    6.71476700
 H                 -3.14023000   17.29169900    7.75410200
 C                 -2.18382000   16.33654000    6.06090600
 C                 -0.90691700   16.05852100    6.73351300
 C                 -0.73657200   16.26607300    8.10842500
 H                 -1.57168600   16.59636500    8.72348900
 C                  0.51001100   16.04295500    8.68287100
 H                  0.66772900   16.19452200    9.75218900
 C                  1.55383000   15.64903300    7.85246500
 H                  2.56130100   15.50734300    8.24516700
 C                  1.32745400   15.43906500    6.48287900
 C                  2.50826700   15.10403100    5.63807100
 C                  2.94299500   16.04623900    4.68819000
 H                  2.37502100   16.96871400    4.55528000
 C                  4.09221700   15.81699200    3.93049200
 H                  4.41457900   16.55389500    3.19083400
 C                  4.82737600   14.64320200    4.13400300
 H                  5.73077100   14.45223700    3.54873100
 C                  4.41032200   13.71409600    5.09079300
 H                  4.97430200   12.79293900    5.25450300
 C                  3.25102000   13.92137700    5.85317800
 C                  2.81842900   12.89565100    6.88859700
 H                  3.24665700   13.18742100    7.86323100
 H                  1.71757300   12.95521600    7.01981900
 C                  3.90037200    9.33851000    7.61423100
 H                  3.30869600    8.68330200    6.95555400
 H                  3.99457400    8.83051900    8.58714600
 H                  4.90828700    9.44543800    7.18009900
 C                  3.25203700   10.70523800    7.80873600
 H                  2.21960400   10.56939900    8.20221900
 H                  3.80454900   11.25583500    8.58839900
 C                  2.64298100   10.94461300    5.42164100
 H                  2.81013200   11.63231000    4.57900000
 H                  3.18702500   10.01859700    5.17701600
 C                  1.14288100   10.64300200    5.52227200
 H                  0.91635600    9.93793300    6.33873700
 H                  0.79907800   10.18575100    4.58151800
 H                  0.54948500   11.55752000    5.68287300
 H                 -2.61239500   13.30600400    4.16979500
 H                 -1.06063600   13.72458200    4.74055400

84
11a*(-)
 Mn                -0.05411900   15.32041300    4.30573900
 O                  0.60884000   17.76639500    2.79417200
 O                  2.29263500   13.75224700    3.47606100
 O                 -0.72004400   13.91710200    1.80735200
 N                 -4.63422300   11.91390400    3.25909600
 N                 -1.86019300   15.81504600    5.07972700
 N                  0.54829400   16.05779400    6.11318000
 N                  3.82974500   12.44062200    7.12285200
 C                  0.33369500   16.81501700    3.41822500
 C                  1.42747200   14.41255400    3.90327400
 C                 -0.58877500   14.49014800    2.81406000
 C                 -6.98228100   11.45626900    2.51510700
 H                 -6.98908000   10.40384600    2.84092500
 H                 -6.68675500   11.48236800    1.45355000
 H                 -8.01454300   11.83374900    2.59651100
 C                 -6.04238500   12.31605800    3.35545700
 H                 -6.11039200   13.35766500    3.00245700
 H                 -6.37979100   12.32463200    4.41685900
 C                 -4.35629800   10.68260100    4.00567200
 H                 -5.15207800    9.96232900    3.76219200
 H                 -4.42235900   10.86190200    5.10416000
 C                 -3.00390600   10.05720900    3.67149800
 H                 -2.92050900    9.07033400    4.15564400
 H                 -2.16255600   10.67530400    4.02407000
 H                 -2.90557600    9.91667300    2.58207000
 C                 -3.74546000   13.00219100    3.65353700
 H                 -2.72212500   12.60883800    3.76779700
 H                 -4.01784800   13.40871800    4.65107000
 C                 -3.65908500   14.12877400    2.64325000
 C                 -3.88001800   13.88822200    1.27864600
 H                 -4.20618200   12.88972000    0.97846100
 C                 -3.67499300   14.88769000    0.32378700
 H                 -3.85540200   14.67538900   -0.73367500
 C                 -3.22905800   16.15468200    0.72005300
 H                 -3.06117400   16.94061500   -0.02091700
 C                 -3.00942500   16.41243100    2.07512800
 H                 -2.66853100   17.39902000    2.39981900
 C                 -3.22367200   15.41210600    3.03930100
 C                 -3.08912100   15.76322900    4.48336600
 C                 -4.26757400   16.05054800    5.17202200
 H                 -5.21541800   15.98105300    4.63546700
 C                 -4.22577000   16.41223200    6.52510400
 H                 -5.14028800   16.62660700    7.08144200
 C                 -2.98204500   16.50893600    7.12758500
 H                 -2.90522800   16.80899800    8.17196000
 C                 -1.81737100   16.22259000    6.39128600
 C                 -0.48511100   16.37743800    6.95189900
 C                 -0.26878800   16.87890500    8.25083800
 H                 -1.11607200   17.12940500    8.88767800
 C                  1.02328200   17.06205300    8.71341600
 H                  1.21120400   17.45347400    9.71527900
 C                  2.08018600   16.73292800    7.85588500
 H                  3.11878600   16.85241200    8.16845800
 C                  1.81627000   16.23342700    6.57868900
 C                  2.99839700   15.86563900    5.74550800
 C                  3.44440800   16.71785500    4.72283700
 H                  2.87368500   17.62001500    4.49234700
 C                  4.60104500   16.41330000    3.99979100
 H                  4.93640800   17.07883700    3.20001400
 C                  5.32390200   15.25514700    4.30981500
 H                  6.23101000   15.00899200    3.75068400
 C                  4.88679400   14.41009100    5.33446800
 H                  5.43336500   13.49705600    5.58200700
 C                  3.72524400   14.69704300    6.06345500
 C                  3.24733800   13.77521200    7.17981800
 H                  3.52658400   14.23035100    8.14481000
 H                  2.13798800   13.75581500    7.17012900
 C                  4.94278400   10.59394300    8.37086600
 H                  4.40022800    9.76062700    7.89679500
 H                  5.22148800   10.27227900    9.38712400
 H                  5.86722200   10.77171300    7.79657600
 C                  4.10159200   11.86496000    8.43968300
 H                  3.17061900   11.65764200    9.01369800
 H                  4.65330400   12.62634600    9.01560200
 C                  3.12864000   11.55711300    6.17957500
 H                  2.92994000   12.15233400    5.27464000
 H                  3.81635600   10.74940200    5.87500800
 C                  1.81503400   10.94407100    6.68211300
 H                  1.98590700   10.24864200    7.52045300
 H                  1.33397700   10.37970300    5.86810500
 H                  1.09779700   11.71552700    7.00402000
 C                 -0.53417800   13.35107400    5.41020500
 O                 -0.68382300   13.51453200    6.62516600
 O                 -0.60908000   12.34800500    4.68452600

96
TS-1
 Mn                 4.14934300    5.16665400    3.91636500
 O                  2.21351900    6.53074500    5.66745000
 N                  5.43437000    4.40688800    2.54726200
 O                  2.46980400    6.33158800    1.80780000
 O                  2.52889300    2.86587000    4.78383400
 N                  5.84551400    5.95848600    4.55934500
 N                  6.88990800    4.12774600    7.12593100
 C                  5.16999400    3.51130500    1.53654300
 N                  5.55253300    0.25072200    2.34434800
 C                  6.92745200    5.85397000    3.67772300
 C                  3.82203600    2.86971000    1.43726300
 N                  9.91434800    1.85541600    4.16971300
 C                  6.08627100    6.68484100    5.72272100
 C                  6.70262600    4.96622100    2.58017300
 C                  6.11069000    3.17184500    0.57466300
 H                  5.84285000    2.43490100   -0.18374400
 C                  7.22763100    7.45391500    5.89165000
 H                  7.34174500    8.01731300    6.82003400
 C                  5.13308200    6.63415700    6.86810000
 C                  7.67678900    4.66169800    1.59888500
 H                  8.65939900    5.12670500    1.66145700
 C                  7.39634300    3.75897400    0.59521300
 H                  8.15217900    3.48721300   -0.14369100
 C                  8.11904300    6.59213500    3.84866700
 H                  8.91891900    6.49034300    3.11416100
 C                  3.22540000    3.71841400    4.36878100
 C                  2.87009600    3.40641900    0.55436400
 H                  3.10743100    4.32278300    0.01052500
 C                  3.52977900    1.67782400    2.13530500
 C                  1.62317100    2.79629000    0.38490500
 H                  0.89080500    3.23385900   -0.29871800
 C                  8.26836000    7.43621000    4.93244400
 H                  9.17645900    8.02536500    5.07462200
 C                  4.55450400    1.05437500    3.05804300
 H                  5.08156800    1.86177200    3.58679400
 H                  4.03137000    0.45017600    3.83171100
 C                  6.71750900   -0.03429100    3.18225200
 H                  7.26741800   -0.86594900    2.71677300
 H                  6.41256900   -0.38294400    4.19585300
 C                  5.43017600    4.11068500    7.13479700
 H                  5.02392700    3.29586600    7.77190800
 H                  5.09319000    3.91899700    6.10193300
 C                  1.32009200    1.62959300    1.09540200
 H                  0.34703200    1.14617100    0.97421800
 C                  3.15131600    5.85872800    2.64195900
 C                  2.27312000    1.07987200    1.95939300
 H                  2.04086300    0.16782700    2.51683500
 C                  3.06654800    6.01697800    5.04891200
 C                  4.59271900    7.84402100    7.34167600
 H                  4.82028700    8.76745600    6.80240500
 C                  4.84022100    5.43267000    7.56954800
 C                  7.46349100    3.27800700    6.08784500
 H                  6.91511500    3.51297500    5.16161900
 H                  7.29561900    2.19788400    6.30043700
 C                  9.50570100    3.25992800    4.47355100
 H                  8.77906000    3.55393100    3.70535800
 H                 10.40683500    3.86019600    4.29562500
 C                  7.66108500    1.16283500    3.30287700
 H                  8.05119400    1.41738700    2.30664600
 H                  7.10673400    2.04092000    3.66450900
 C                  4.98447500   -0.96132800    1.77462600
 H                  4.58083300   -1.65963200    2.54352500
 H                  5.75560400   -1.49511100    1.19743500
 H                  4.16194400   -0.70808500    1.08846900
 C                  3.75158400    7.88270400    8.45769500
 H                  3.33728000    8.83659300    8.79515500
 C                  8.95512600    3.56892900    5.86958300
 H                  9.57692600    3.08884400    6.64244100
 H                  9.08059500    4.65622500    6.00211000
 C                  8.82390300    0.84497500    4.23698600
 H                  8.48626500    0.74364400    5.28143700
 H                  9.28229100   -0.11123400    3.94474100
 C                  3.44037300    6.69763800    9.12990500
 H                  2.78296800    6.71059500   10.00339800
 C                  3.98912500    5.48934600    8.68113700
 H                  3.76713500    4.56096500    9.21662500
 C                 11.08933600    1.42522800    4.95540700
 H                 11.42702700    0.44930100    4.58066200
 H                 10.84511500    1.33293100    6.02456900
 H                 11.89322500    2.16221700    4.82416800
 C                  7.44950700    3.92848700    8.45041400
 H                  6.98344700    4.63529500    9.15521400
 H                  8.53289900    4.12206200    8.45263800
 H                  7.28188900    2.89824500    8.84213100
 H                 10.28589300    1.89614600    2.99739500
 C                 11.16748200    0.96882500    1.08746400
 C                 10.10602100    0.03114000    0.52879000
 H                 11.84548300    0.32747400    1.68960600
 H                 11.73866900    1.31068200    0.20240600
 O                 10.63946000    2.03961500    1.77345600
 F                  9.15176800    0.67949500   -0.17282600
 F                  9.46008100   -0.66743200    1.49829600
 F                 10.65352800   -0.88848200   -0.30083700
 C                 11.21469800    3.93422500    0.99909100
 O                 11.44241300    3.64559100   -0.12180100
 O                 11.10381800    4.60081900    1.96677600

96
TS-1'
 Mn                 0.38965500   -1.16657300    1.50493300
 O                 -1.72163300   -3.16438200    1.07730800
 N                 -0.64797700    0.55498200    1.92241400
 O                  1.76178300   -3.52650900    0.40664500
 O                  0.71328900   -2.09081100    4.28374800
 N                  1.92616500    0.20830400    1.54193300
 N                  2.89402000    1.35362000   -1.15736200
 C                 -1.99454100    0.72402600    2.09011600
 N                 -3.32376900    1.77248700   -0.51524300
 C                  1.57958000    1.39165000    2.13890100
 C                 -2.96486700   -0.36022100    1.76284300
 N                 -0.15943000    4.48443000   -1.83492100
 C                  3.26375400   -0.00427400    1.33429700
 C                  0.15237800    1.62273000    2.26428700
 C                 -2.54796500    1.90442700    2.58693500
 H                 -3.63214200    1.96495500    2.68823700
 C                  4.24492100    0.81732900    1.89179400
 H                  5.29354500    0.56732000    1.72302100
 C                  3.73457500   -1.10129100    0.44874700
 C                 -0.36557300    2.83994600    2.73952500
 H                  0.31108600    3.66188000    2.96926000
 C                 -1.73170400    2.99153100    2.91445400
 H                 -2.15463000    3.92832700    3.28149400
 C                  2.53304900    2.28587500    2.66147600
 H                  2.20749800    3.19928200    3.15762500
 C                  0.61676900   -1.65078100    3.20277500
 C                 -3.45850900   -1.15500400    2.80971300
 H                 -3.04204300   -1.03081800    3.81294300
 C                 -3.49169900   -0.49729200    0.45931800
 C                 -4.45688000   -2.10441200    2.57445100
 H                 -4.82590400   -2.72488900    3.39532500
 C                  3.88267300    1.97835400    2.58328700
 H                  4.63706400    2.63893000    3.01499100
 C                 -2.97560100    0.36141700   -0.67714200
 H                 -1.88129200    0.27957200   -0.71130000
 H                 -3.34459600   -0.05475900   -1.63987300
 C                 -2.48979100    2.66062500   -1.32157400
 H                 -2.83738800    2.70278800   -2.38040400
 H                 -1.48096300    2.23000100   -1.35648500
 C                  2.54805900   -0.01419000   -1.52966200
 H                  2.51788000   -0.14673500   -2.63090700
 H                  1.53333600   -0.21443300   -1.15313500
 C                 -4.97940600   -2.25039800    1.28575400
 H                 -5.76465300   -2.98558900    1.08998700
 C                  1.30662600   -2.53067300    0.82107000
 C                 -4.49825100   -1.44865600    0.24480300
 H                 -4.90621900   -1.56333900   -0.76301200
 C                 -0.97271600   -2.28006800    1.24348300
 C                  4.57430100   -2.10042600    0.96769600
 H                  4.79482900   -2.10387700    2.03847100
 C                  3.45400100   -1.07009800   -0.93843900
 C                  1.73942500    2.23808500   -1.30764100
 H                  0.90978600    1.77055300   -0.75127200
 H                  1.40471900    2.29473100   -2.36608600
 C                  0.64077700    4.41941400   -0.61222200
 H                  0.03802000    3.91040800    0.15506100
 H                  0.85705900    5.44183300   -0.22062000
 C                 -2.39898900    4.07873300   -0.75522700
 H                 -3.39678100    4.54608000   -0.70470300
 H                 -2.03343100    4.01878500    0.28312300
 C                 -4.74636000    2.01749100   -0.66117400
 H                 -5.11886700    1.79926100   -1.68947200
 H                 -4.98293500    3.06755200   -0.43181800
 H                 -5.31356200    1.38655000    0.04147200
 C                  5.10186300   -3.09561600    0.14047300
 H                  5.74086400   -3.87550200    0.56277600
 C                  1.95727200    3.65013200   -0.76587300
 H                  2.65776100    4.21246500   -1.40528300
 H                  2.42675100    3.58379300    0.22964400
 C                 -1.51049200    4.99787100   -1.59954600
 H                 -1.98097700    5.12793500   -2.58878300
 H                 -1.48234800    6.00926900   -1.12992000
 C                  4.80573400   -3.08544100   -1.22620400
 H                  5.21370600   -3.85684300   -1.88485100
 C                  3.99476600   -2.07392300   -1.75354000
 H                  3.77701200   -2.05425000   -2.82549200
 C                  0.50496200    5.21627700   -2.90076500
 H                  0.70866300    6.28082700   -2.63923500
 H                 -0.12387900    5.20500000   -3.80486400
 H                  1.46538700    4.74300900   -3.15549200
 C                  4.09705900    1.81352600   -1.82565200
 H                  4.90775000    1.08560300   -1.66171200
 H                  4.42875200    2.77857500   -1.41387400
 H                  3.96655600    1.93277600   -2.92663200
 H                 -0.10635400   -1.26676400   -0.32764500
 C                 -0.43869200   -2.81332900   -1.96758600
 C                 -1.74481900   -3.25505500   -2.60453300
 F                 -2.81353200   -3.08724900   -1.79814500
 F                 -2.02620000   -2.57806900   -3.74491200
 F                 -1.70621800   -4.57100200   -2.93427500
 C                 -0.07425700   -0.39468600   -3.35010700
 O                  0.56713000   -1.13270900   -4.02667100
 O                 -0.61142800    0.63752100   -3.12024600
 H                  0.36438300   -3.09851500   -2.67553900
 O                 -0.45050800   -1.45665600   -1.68969600
 H                 -0.31660900   -3.42598200   -1.05875400

85
TS-2
 Mn                13.99194000   15.71342100   14.38817300
 O                 13.47736800   15.12622000   17.21923700
 N                 14.94114800   15.58160800   12.55115900
 O                 11.70479600   17.50933900   13.88456000
 O                 12.23653400   13.35954000   14.32341900
 N                 15.49324700   17.10960100   14.65708700
 N                 17.34145700   16.46971500   17.66575300
 C                 14.57659500   14.88883500   11.41817300
 N                 15.52839300   11.88512200   11.27975900
 C                 16.37179700   17.19885900   13.60658200
 C                 13.27217600   14.16741100   11.35371100
 N                 16.01622000   13.24738800   15.41073400
 C                 15.67346900   17.98756300   15.69753900
 C                 16.08990200   16.33484900   12.46854000
 C                 15.34865000   14.91117200   10.25617500
 H                 14.98453200   14.38349300    9.37540100
 C                 16.68728400   18.94653600   15.69117200
 H                 16.75068100   19.64607700   16.52551400
 C                 14.74648600   17.99849100   16.86858700
 C                 16.92602500   16.32379100   11.33715800
 H                 17.84863800   16.90139500   11.33713500
 C                 16.56118400   15.60320500   10.21271700
 H                 17.18465100   15.59728900    9.31688100
 C                 17.44755200   18.10642000   13.59641800
 H                 18.13458700   18.13016500   12.75227200
 C                 12.95389600   14.28214400   14.24524400
 C                 12.10265900   14.92355600   11.55215800
 H                 12.20001100   15.98916600   11.75955200
 C                 13.15948600   12.79992300   10.99418800
 C                 10.83555700   14.34411800   11.48748400
 H                  9.94622600   14.95738700   11.65299000
 C                 17.60929200   18.99987600   14.64260300
 H                 18.42080700   19.72996700   14.63972300
 C                 14.31236800   11.94811400   10.47658100
 H                 13.91235400   10.93028200   10.28337300
 H                 14.58925300   12.34610100    9.48750600
 C                 15.43567400   10.92608300   12.38751200
 H                 16.40081500   10.40076800   12.48014600
 H                 14.67852500   10.14898400   12.16345200
 C                 16.67282600   17.47221400   18.49063900
 H                 17.20738700   18.42452200   18.34841500
 H                 16.76450500   17.23324100   19.57195900
 C                 10.72293400   12.97608000   11.22410400
 H                  9.74185600   12.49464800   11.19609300
 C                 12.66397400   16.85256400   14.04109000
 C                 11.87538500   12.22750000   10.96902700
 H                 11.78369700   11.16555600   10.72231400
 C                 13.71228000   15.44009100   16.11480000
 C                 13.41311800   18.40034000   16.68263100
 H                 13.07918700   18.67833900   15.68341400
 C                 15.20781200   17.71322600   18.17582300
 C                 17.00765600   15.11794800   18.11758300
 H                 15.90862500   15.03663900   18.10524500
 H                 17.32822200   14.96916800   19.17471800
 C                 17.24335300   14.00622900   15.78839200
 H                 17.09406000   15.04691200   15.45060700
 H                 18.08005400   13.58940200   15.20725100
 C                 15.10230800   11.58584700   13.72493300
 H                 14.18583100   12.18108300   13.62089700
 H                 14.89620300   10.79054500   14.45951700
 C                 16.71740600   11.69599300   10.45989400
 H                 16.72829200   10.72902600    9.90897300
 H                 17.61593200   11.73523700   11.09465000
 H                 16.79256100   12.50815000    9.71990600
 C                 12.51600200   18.45510400   17.75123100
 H                 11.48175800   18.76343800   17.57813000
 C                 17.63682500   14.01107500   17.26894400
 H                 17.42370200   13.03958500   17.73910000
 H                 18.73217800   14.11063500   17.31320100
 C                 16.26390800   12.45612600   14.19051200
 H                 17.15250700   11.81355600   14.35256500
 H                 16.51607600   13.17013000   13.38963700
 C                 12.95147200   18.10999400   19.03448100
 H                 12.25743600   18.12942500   19.87891600
 C                 14.28835100   17.75557300   19.23615000
 H                 14.63821800   17.51071600   20.24334200
 C                 15.32380400   12.50631600   16.46663200
 H                 15.85510200   11.58064500   16.75371900
 H                 14.31809800   12.24476300   16.11198900
 H                 15.19906300   13.14137100   17.34909400
 C                 18.77164500   16.73071400   17.58005500
 H                 18.92763600   17.76917700   17.25111500
 H                 19.24488500   16.07515300   16.83513400
 H                 19.30266900   16.59226500   18.54873400
 H                 15.03983200   14.34205300   14.98857300

88
TS-3
 Mn                 4.06971100    4.93606200    4.10929400
 O                  2.50233600    5.12811400    6.60608000
 N                  5.21880200    4.25254900    2.57465000
 O                  3.27909600    7.61164100    3.22075000
 O                  1.38229600    3.96067600    3.40359200
 N                  5.90672300    5.64283200    4.70108200
 N                  7.41314900    4.49095600    7.43847700
 C                  4.84062300    3.58459400    1.42923800
 N                  5.42422900    0.65705600    2.14363900
 C                  6.88834900    5.51107400    3.73947600
 C                  3.48162500    2.98752600    1.27668900
 N                  8.97602100    1.11937000    4.89960200
 C                  6.19635300    6.46310700    5.76214000
 C                  5.69033300    3.39304800    0.34583600
 H                  5.30706800    2.85401300   -0.52204700
 C                  7.35260100    7.23558100    5.82468000
 H                  7.49543500    7.89180100    6.68444700
 C                  5.26363900    6.60298500    6.91864400
 C                  7.43897900    4.47053700    1.54350700
 H                  8.46634400    4.82180200    1.63280400
 C                  7.02724900    3.82352800    0.39468500
 H                  7.71396100    3.64235600   -0.43419400
 C                  8.11052200    6.21754300    3.80754000
 H                  8.85564400    6.08407100    3.02440400
 C                  2.49477300    4.26080100    3.59444200
 C                  2.55042000    3.62254300    0.43990500
 H                  2.80152200    4.59507200    0.00823700
 C                  3.17863300    1.72182700    1.82870100
 C                  1.31080200    3.03372500    0.17092400
 H                  0.59112600    3.54602000   -0.47300500
 C                  8.34129400    7.11196800    4.83581900
 H                  9.26636800    7.68988900    4.88429400
 C                  4.15707200    1.04196300    2.75880700
 H                  4.40772600    1.77292700    3.53500700
 H                  3.65182400    0.18478000    3.25625200
 C                  6.45764800    0.39667200    3.14309300
 H                  6.41635000   -0.65133400    3.51832900
 H                  6.23992600    1.04557100    4.00551400
 C                  6.05581300    4.39215800    7.95705400
 H                  6.02827900    3.92451400    8.96584900
 H                  5.50130600    3.71972300    7.28746700
 C                  1.00080100    1.78939300    0.72759900
 H                  0.03626600    1.31773800    0.52149900
 C                  3.62348300    6.53918600    3.54842000
 C                  1.93408700    1.14361200    1.54731600
 H                  1.69673300    0.16708100    1.97983800
 C                  3.22332700    5.03631300    5.68643200
 C                  4.44905000    7.74598200    6.97901000
 H                  4.44533000    8.43526300    6.13051100
 C                  5.28924600    5.70078400    8.00778000
 C                  7.83922600    3.27633900    6.75571700
 H                  7.02481000    3.00926700    6.06793500
 H                  7.95036100    2.41856300    7.46135900
 C                  9.17513100    2.60418000    4.68111800
 H                  8.37291100    2.91978000    4.00237200
 H                 10.13773700    2.70398800    4.16105300
 C                  7.86606200    0.69833400    2.62083200
 H                  8.07068000    0.09773600    1.71994800
 H                  7.92254300    1.75209800    2.30791300
 C                  5.28339000   -0.39913900    1.15793600
 H                  4.92245100   -1.35643600    1.59914500
 H                  6.24714900   -0.59472000    0.66348300
 H                  4.56529100   -0.09225600    0.38129200
 C                  3.64342900    7.99991000    8.09240600
 H                  3.00826500    8.88923700    8.11713700
 C                  9.13584100    3.44840500    5.95121000
 H                 10.03076300    3.27383800    6.56823400
 H                  9.19154900    4.48940700    5.59675500
 C                  8.98410300    0.34420000    3.59306300
 H                  8.92125800   -0.71418300    3.88107600
 H                  9.97146400    0.52961700    3.14878200
 C                  3.66808900    7.11432000    9.17404400
 H                  3.05402300    7.30536700   10.05826100
 C                  4.48799800    5.98214800    9.12468600
 H                  4.50757400    5.29100100    9.97293000
 C                  9.97222700    0.53595600    5.85040300
 H                 10.97586100    0.68875800    5.43515500
 H                  9.75970700   -0.53431700    5.95708700
 H                  9.87654900    1.03350000    6.82135800
 C                  8.35252900    5.01918300    8.40645900
 H                  7.95682700    5.95833000    8.82477400
 H                  9.31745700    5.24887500    7.92854200
 H                  8.54284600    4.32208800    9.25483600
 C                  6.53250300    4.70249100    2.60023800
 C                  3.82235400    2.50462600    5.53671300
 O                  2.67594700    2.16403800    5.60215400
 O                  4.96740600    2.21129800    5.78358100
 H                  8.04683500    0.99155300    5.32677900

88
TS-4
 C                  3.87699200   -0.57122700    2.16108300
 Mn                 0.27917800   -1.82859900   -0.06264800
 C                 -0.31151200   -0.44707700    2.43348600
 C                 -0.94168900    0.27851200    3.45249600
 C                 -2.32723800    0.38088900    3.46154700
 C                 -3.03228700   -0.26255100    2.45213700
 C                 -2.35018800   -0.95663200    1.43884300
 N                 -0.99483400   -1.03833500    1.41679700
 H                 -0.35065000    0.77126300    4.22248000
 H                 -2.84459000    0.93670300    4.24556000
 H                 -4.12244500   -0.25631400    2.44092500
 C                  1.15399600   -0.55097200    2.39316100
 C                  1.93995500   -0.25318500    3.51394100
 C                  3.32620600   -0.29518600    3.40769400
 C                  3.04261200   -0.86614100    1.07254800
 N                  1.69251500   -0.92723400    1.20230000
 H                  1.47050300   -0.00663000    4.46499000
 H                  3.95971900   -0.08554600    4.27148500
 H                  4.95532200   -0.54852900    2.00001400
 C                  3.70857900   -1.02539600   -0.24968200
 C                  3.61941500    0.01404300   -1.20651600
 C                  4.53562900   -2.13374300   -0.48593300
 C                  4.34166900   -0.11564900   -2.40016000
 C                  5.24596400   -2.24567600   -1.68471000
 C                  5.14625900   -1.23474300   -2.64557100
 H                  4.60440800   -2.92000700    0.27009800
 H                  4.26888900    0.67879300   -3.14845500
 H                  5.87386600   -3.12134400   -1.86690500
 H                  5.69893100   -1.31300800   -3.58536500
 C                 -3.19407700   -1.69832400    0.46311600
 C                 -3.13303400   -3.10408300    0.49323900
 C                 -4.14289000   -1.04698400   -0.36399300
 C                 -3.97129300   -3.87725900   -0.31083000
 C                 -4.96989600   -1.84786100   -1.16879600
 C                 -4.88988700   -3.24390200   -1.15311500
 H                 -2.42000900   -3.58793800    1.16431000
 H                 -3.90777200   -4.96756900   -0.27630100
 H                 -5.69620300   -1.35695700   -1.82256200
 H                 -5.55073100   -3.83436800   -1.79283400
 C                 -4.28729800    0.46744500   -0.43951100
 H                 -5.30693200    0.69421000   -0.82517800
 H                 -4.22931100    0.90020700    0.56639100
 N                 -3.25503600    1.10167100   -1.25854100
 C                 -3.22021400    2.56678700   -1.14477300
 H                 -4.14833000    3.02096300   -1.56559500
 H                 -2.38522200    2.90149100   -1.78059700
 C                 -2.97966700    3.12701000    0.26387400
 H                 -3.92255400    3.17499800    0.83509400
 H                 -2.30248900    2.45683700    0.81004700
 C                 -3.35674600    0.70150900   -2.65483300
 H                 -2.55592200    1.18421900   -3.23081800
 H                 -3.23180200   -0.38722600   -2.74881300
 C                  1.39949400   -2.31131800   -1.37286000
 O                  1.97076900   -2.67983100   -2.31396200
 C                  0.38645900   -3.43749200    0.75196500
 O                  0.43368600   -4.49838500    1.22097400
 C                 -0.96207200   -2.27010100   -1.27141000
 O                 -1.62347800   -2.49464200   -2.19885900
 H                  0.11494600   -0.44075500   -0.87652500
 C                 -0.37691500    1.04331300   -1.03733300
 O                 -0.49930100    1.42475000    0.08116600
 O                 -0.33435100    1.18619300   -2.21957900
 C                 -2.38840000    4.54890600    0.21972000
 H                 -3.05387000    5.18240900   -0.39061200
 H                 -2.40564800    4.98253300    1.24377900
 H                 -4.33538300    0.97952300   -3.10950000
 C                  2.74075000    1.22149700   -0.95171700
 H                  1.79367200    0.84248800   -0.55704300
 H                  2.52239600    1.71154700   -1.92204300
 C                  2.20557800    2.91124600    0.72836500
 H                  1.55590300    2.17087900    1.22199800
 H                  2.68247700    3.50587300    1.52666000
 C                  1.31914800    3.82238400   -0.15146800
 H                  1.00776800    3.26740400   -1.05007300
 H                  1.90325500    4.68937900   -0.50331900
 C                  0.03219800    4.28205100    0.56081700
 N                  3.26521100    2.15639200    0.04433000
 N                 -1.04705800    4.62995000   -0.37209700
 C                  4.36191600    2.96564100   -0.45840000
 H                  4.07911600    3.62443000   -1.30902100
 H                  4.75779800    3.60127600    0.34973600
 H                  5.17735100    2.31060100   -0.80650600
 H                 -0.33026600    3.45733800    1.18871300
 H                  0.25419000    5.13286700    1.24603000
 C                 -0.80610500    5.90570600   -1.02809700
 H                 -0.80902700    6.77030600   -0.32397900
 H                  0.17239600    5.89322400   -1.53300400
 H                 -1.57584200    6.08900000   -1.79445800

97
TS-5
 Mn                 4.05801200    4.72978700    4.14262500
 O                  2.22189500    5.32560500    6.35963100
 N                  5.35544800    4.11227400    2.63417200
 O                  3.18624000    7.09627600    2.56814200
 O                  1.56650200    3.26366700    3.63908200
 N                  5.83315300    5.64525700    4.76685200
 N                  7.23667700    4.20163400    7.36000000
 C                  5.11830300    3.23611000    1.62844600
 N                  5.75003500    0.14669800    2.31428800
 C                  6.78712700    5.65940400    3.79271500
 C                  3.80382200    2.54093200    1.50618400
 N                  9.97583400    1.93106100    4.21126900
 C                  6.04897700    6.38787000    5.88081800
 C                  6.56254600    4.74570100    2.66139400
 C                  6.07815300    2.95922700    0.64335900
 H                  5.84127700    2.22548800   -0.12688800
 C                  7.15026100    7.25408700    5.98664800
 H                  7.26234100    7.84798600    6.89443900
 C                  5.12009000    6.34116300    7.04630700
 C                  7.54877000    4.51630000    1.69331800
 H                  8.51545400    5.01121200    1.75388400
 C                  7.30862800    3.60697800    0.66946400
 H                  8.07664200    3.39503500   -0.07436100
 C                  7.91683900    6.48377100    3.86175600
 H                  8.64844100    6.48668000    3.05601000
 C                  2.59521600    3.80063200    3.71820000
 C                  2.83274400    3.08619100    0.65088100
 H                  3.03120200    4.04129500    0.15785400
 C                  3.56977800    1.30661600    2.15052700
 C                  1.61964000    2.42396700    0.44195300
 H                  0.86669100    2.86088700   -0.21878600
 C                  8.08771400    7.31812400    4.96345200
 H                  8.94933500    7.98511200    5.02875900
 C                  4.61879000    0.70275700    3.05797000
 H                  4.99905900    1.49496700    3.72102700
 H                  4.14300200   -0.06406500    3.70838200
 C                  6.91038600   -0.09406000    3.17218200
 H                  7.56979100   -0.80460700    2.65000700
 H                  6.61577400   -0.58205500    4.12868600
 C                  5.81460300    3.94828600    7.56094300
 H                  5.62559600    3.18304800    8.34392500
 H                  5.40936900    3.55533700    6.61338300
 C                  1.37734200    1.20473200    1.08239500
 H                  0.43228500    0.67873800    0.92433500
 C                  3.56039700    6.18783400    3.18849100
 C                  2.34816500    0.65682300    1.92787300
 H                  2.15847800   -0.29583000    2.43062700
 C                  3.03494900    5.15443300    5.54562300
 C                  4.39846600    7.50192900    7.37066100
 H                  4.47607700    8.37557900    6.71819700
 C                  5.04519800    5.20770900    7.89131300
 C                  7.85433900    3.24122000    6.45084700
 H                  7.18051300    3.16314500    5.58370800
 H                  7.91416700    2.22704200    6.90590200
 C                  9.58492200    3.33638200    4.52129400
 H                  8.74102800    3.57772100    3.86367700
 H                 10.43253900    3.95003800    4.18539300
 C                  7.70467300    1.18379400    3.44574200
 H                  8.07239100    1.57312800    2.48616800
 H                  7.05057500    1.95338000    3.88334600
 C                  5.38430700   -1.02353800    1.53159500
 H                  5.06930700   -1.88936300    2.15720600
 H                  6.24039800   -1.33618500    0.91399800
 H                  4.55035800   -0.77793000    0.85606900
 C                  3.57260200    7.54101700    8.49749500
 H                  3.00555300    8.44654300    8.72731800
 C                  9.23748900    3.70241700    5.96628700
 H                 10.03784500    3.38277000    6.65245200
 H                  9.23134600    4.80451900    5.98607200
 C                  8.90014000    0.90945300    4.35653200
 H                  8.60419400    0.82691300    5.41438100
 H                  9.36471000   -0.04822900    4.07463200
 C                  3.48312200    6.41893900    9.32647200
 H                  2.84702400    6.43958800   10.21522600
 C                  4.22108500    5.26946000    9.02261800
 H                  4.16383800    4.39650300    9.67921900
 C                 11.21015000    1.51733600    4.90756400
 H                 11.55114500    0.56139900    4.48681100
 H                 11.03839900    1.39330800    5.98783600
 H                 11.98411900    2.27998200    4.74529300
 C                  7.95130200    4.39361300    8.60936000
 H                  7.44461000    5.16718600    9.20782700
 H                  8.97921900    4.73777800    8.41946200
 H                  8.00425000    3.46617300    9.22389600
 H                 10.23149900    1.97235100    2.98953500
 C                 10.74237200    0.86437700    1.13535700
 C                  9.83609200    0.62410000   -0.06060400
 H                 10.62516000   -0.01454400    1.79827100
 H                 11.77730800    0.84926900    0.73883500
 O                 10.43067600    2.06183400    1.75183400
 F                  9.87026400    1.65072900   -0.94167300
 F                  8.53606600    0.46467000    0.28766900
 F                 10.19544600   -0.49051900   -0.73787800
 C                 11.53059200    3.69964500    1.07692900
 O                 12.37862500    3.17769800    0.44192000
 O                 10.91848800    4.58012700    1.57444100
 H                  4.48166600    3.38738000    4.92164000

88
TS-6
 Mn                -0.20068500   -1.39743900   -0.08566800
 O                  1.50475200   -2.64892600   -2.12248400
 N                 -1.51639200   -0.41932200    1.18443000
 O                 -0.61813900   -3.99919400    1.29624000
 O                 -1.87606500   -2.11844100   -2.38908700
 N                  1.14384200   -0.68048500    1.32569600
 N                  3.72874800    1.24128200   -0.70592500
 C                 -2.86891000   -0.36928600    1.12094000
 N                 -3.30375200    1.97241300   -0.48741000
 C                  0.56199200    0.11069900    2.26952800
 C                 -3.62985900   -1.01297600    0.00674900
 N                  0.63380200    3.85445500   -0.51436900
 C                  2.49155900   -0.77510300    1.32049700
 C                 -3.63957400    0.18765100    2.15392500
 H                 -4.72592800    0.16400300    2.06627300
 C                  3.29026800   -0.08163300    2.24186100
 H                  4.37241500   -0.20225700    2.19268000
 C                  3.20212600   -1.71615700    0.40554700
 C                 -1.62695700    0.77296400    3.28915300
 H                 -1.10491200    1.21864100    4.13411000
 C                 -3.01772700    0.77045100    3.25147500
 H                 -3.60022200    1.21472000    4.06091900
 C                  1.31088200    0.83054500    3.20928100
 H                  0.81301900    1.46566200    3.94008200
 C                 -1.32136300   -1.78840800   -1.42076800
 C                 -4.08487700   -2.32540300    0.22936900
 H                 -3.78233700   -2.83968100    1.14549100
 C                 -4.01139100   -0.32842700   -1.17082700
 C                 -4.90395400   -2.97438900   -0.69744800
 H                 -5.23865900   -3.99772000   -0.50977900
 C                  2.69884200    0.74269000    3.19290200
 H                  3.30361700    1.30053500    3.91062900
 C                 -3.43279200    1.01543200   -1.57321300
 H                 -2.41973300    0.82467900   -1.96791800
 H                 -4.03401600    1.41423100   -2.42066800
 C                 -2.30396900    3.00900300   -0.73560300
 H                 -2.73556800    3.86891000   -1.29594300
 H                 -1.53672700    2.55529000   -1.37850200
 C                  3.55410100    0.01366000   -1.48043300
 H                  4.17577200    0.04397700   -2.40424600
 H                  2.50448700   -0.00878200   -1.81738500
 C                 -5.30114300   -2.29517500   -1.85343300
 H                 -5.95545100   -2.78076100   -2.58219600
 C                 -0.45952300   -2.96686100    0.78279300
 C                 -4.85749100   -0.98886600   -2.07579700
 H                 -5.16033200   -0.46378100   -2.98648100
 C                  0.93983700   -2.12138100   -1.25009200
 C                  3.33461900   -3.04293000    0.85205700
 H                  2.82816300   -3.34166600    1.77383400
 C                  3.83606000   -1.30669400   -0.78988800
 C                  3.23791400    2.35595500   -1.52515900
 H                  2.24242100    2.06373100   -1.89517400
 H                  3.88620400    2.47012700   -2.42553300
 C                  1.99296800    3.99535900    0.10342600
 H                  2.00830700    3.29510500    0.95208800
 H                  2.08824600    5.02059300    0.49847800
 C                 -1.64435400    3.49064100    0.56132000
 H                 -2.37096900    4.03653700    1.18602200
 H                 -1.33576100    2.59568300    1.11896500
 C                 -4.58008500    2.48553100   -0.02751600
 H                 -5.07559200    3.13889200   -0.78102500
 H                 -4.45123000    3.06705800    0.89818500
 H                 -5.26175100    1.65004700    0.19426300
 C                  4.09703500   -3.97227200    0.14004900
 H                  4.18274600   -5.00069400    0.49974900
 C                  3.16312700    3.72720400   -0.84162700
 H                  3.16559900    4.49144300   -1.63456900
 H                  4.08116900    3.91425100   -0.26204200
 C                 -0.43124900    4.41076300    0.39337000
 H                 -0.72128100    5.40082000    0.00644600
 H                  0.02225800    4.56788200    1.38171100
 C                  4.75901400   -3.56575700   -1.02229300
 H                  5.37511400   -4.27290500   -1.58373700
 C                  4.62031300   -2.25014200   -1.47382100
 H                  5.11420100   -1.94479800   -2.40072100
 C                  0.52953200    4.43511200   -1.86999500
 H                  0.86603400    5.48405100   -1.86722300
 H                 -0.51675000    4.39788500   -2.19457300
 H                  1.12902500    3.85404500   -2.58057900
 C                  5.11564500    1.41294700   -0.29808900
 H                  5.45888300    0.51294800    0.23322900
 H                  5.21841800    2.26572300    0.38934200
 H                  5.79856500    1.57853300   -1.16304400
 C                 -0.90504800    0.16864800    2.25111600
 C                  0.10266900    0.47342100   -1.00324900
 O                  0.05024200    0.69980300   -2.22947100
 O                  0.34314800    1.41197100   -0.14094600
 H                  0.46486500    2.62609900   -0.51021200

88
TS-7
 Mn                 0.53833000   -1.53943100    0.36011700
 O                  2.67373400   -3.10835500   -0.95893900
 N                 -1.01707000   -0.57710700    1.35242200
 O                  0.70382100   -3.39837300    2.60526700
 O                 -0.76626300   -3.67544800   -1.22271400
 N                  1.60941900   -0.08225800    1.39082800
 N                  2.38231200    2.07571000   -0.62263200
 C                 -2.33777100   -0.86650500    1.29936400
 N                 -3.72092500    0.64780000   -0.78697400
 C                  0.86071600    0.60119100    2.29875200
 C                 -2.85131200   -1.98307100    0.45418100
 N                 -1.37811600    4.34847400   -0.72738900
 C                  2.94563500    0.15501300    1.34535800
 C                 -3.27004500   -0.19797400    2.11148200
 H                 -4.32151600   -0.47196700    2.03053700
 C                  3.58058200    0.95292600    2.31235400
 H                  4.66181200    1.08233200    2.25790900
 C                  3.78853800   -0.41963300    0.26519300
 C                 -1.48371900    1.08378800    3.04548500
 H                 -1.12056000    1.85134500    3.72627300
 C                 -2.84618100    0.79083600    2.98634600
 H                 -3.55772700    1.32922700    3.61467700
 C                  1.43743400    1.45304200    3.24648200
 H                  0.81528900    1.97957600    3.96753600
 C                 -0.39443200   -2.77092300   -0.60742600
 C                 -2.98243100   -3.24298100    1.06417100
 H                 -2.63871500   -3.37447800    2.09332800
 C                 -3.29661300   -1.78283500   -0.87247800
 C                 -3.52994800   -4.31957600    0.36235800
 H                 -3.61767400   -5.29684900    0.84311100
 C                  2.82306600    1.60134500    3.27800200
 H                  3.29518100    2.23688300    4.02944500
 C                 -3.14303600   -0.44418900   -1.55976700
 H                 -2.07255700   -0.21736900   -1.71386000
 H                 -3.58332100   -0.51610000   -2.57912800
 C                 -3.22556200    1.96002800   -1.19778500
 H                 -3.69375200    2.28853700   -2.15575300
 H                 -2.15013500    1.85711900   -1.40329200
 C                  2.43459800    0.87409700   -1.44441300
 H                  2.44554400    1.08414500   -2.53182000
 H                  1.48830300    0.33414000   -1.27935400
 C                 -3.96565200   -4.13277800   -0.95326700
 H                 -4.40084000   -4.96546100   -1.51170900
 C                  0.64945100   -2.68198200    1.69841100
 C                 -3.85129200   -2.87525000   -1.55476700
 H                 -4.19888200   -2.73074800   -2.58150900
 C                  1.93356600   -2.38284400   -0.44879500
 C                  4.85244700   -1.27305500    0.59959600
 H                  5.00704300   -1.55037600    1.64536600
 C                  3.58247800   -0.03613900   -1.08177500
 C                  1.04044200    2.65431200   -0.64701800
 H                  0.34490500    1.84475500   -0.36845100
 H                  0.74856400    2.95292000   -1.67550900
 C                 -0.63674000    4.14949600    0.51830000
 H                 -1.09864500    3.30445100    1.05211200
 H                 -0.73130600    5.03739500    1.18701200
 C                 -3.44092000    3.03784900   -0.13342300
 H                 -4.51698700    3.20724000    0.03628900
 H                 -3.03060900    2.67649000    0.82382900
 C                 -5.16797000    0.56254700   -0.69649200
 H                 -5.66869000    0.74380500   -1.67466700
 H                 -5.55770400    1.29357100    0.02726400
 H                 -5.46163200   -0.44033600   -0.34927100
 C                  5.68713000   -1.78814600   -0.39568400
 H                  6.50102200   -2.46620100   -0.12783600
 C                  0.84654600    3.82642000    0.31128900
 H                  1.38788500    4.71833600   -0.04479100
 H                  1.27749500    3.56832400    1.29324900
 C                 -2.82621800    4.38695400   -0.51598900
 H                 -3.28440400    4.72531400   -1.46034900
 H                 -3.10049500    5.14405000    0.25485900
 C                  5.47336600   -1.43140500   -1.73143300
 H                  6.12218700   -1.82907900   -2.51599400
 C                  4.43336900   -0.55633400   -2.06426600
 H                  4.26739500   -0.27306500   -3.10653100
 C                 -0.91631100    5.51111100   -1.46925400
 H                 -1.04366600    6.46595300   -0.90858000
 H                 -1.47751900    5.59458800   -2.41301500
 H                  0.14990200    5.40924100   -1.72233200
 C                  3.45667700    3.00514100   -0.92531900
 H                  4.42064500    2.47331100   -0.88948700
 H                  3.49314800    3.81267900   -0.17916700
 H                  3.35971500    3.46604100   -1.93410700
 H                 -0.20356200   -1.38782700   -2.68941800
 C                 -0.59298200    0.37800000    2.23514100
 C                  0.18341700   -0.44313100   -3.21565400
 O                  1.15688400   -0.61463600   -3.97667100
 O                 -0.43626000    0.60974700   -2.92408300

86
TS-8
 Mn                -0.06899900   -0.73946500   -0.38529700
 O                  1.72630500    0.14068900   -2.56937600
 N                 -1.38874600   -1.06532600    1.20646000
 O                 -0.16502800   -3.57007200   -1.21863000
 O                 -1.89240900   -0.18061600   -2.64090500
 N                  1.29384100   -1.18590700    1.12786100
 N                  3.71621700    1.51576900    0.72016600
 C                 -2.74698500   -1.09311400    1.19172200
 N                 -3.64224700    1.89989400    0.54992500
 C                  0.72210400   -1.21039800    2.36321800
 C                 -3.50032500   -1.20787100   -0.08760000
 N                  0.35460600    3.10621700   -0.64848100
 C                  2.62869600   -1.41278300    1.02276200
 C                 -0.74705700   -1.09407000    2.40871300
 C                 -3.48410100   -1.12787700    2.38641800
 H                 -4.56994800   -1.20315800    2.33239900
 C                  3.41307700   -1.67315400    2.15759900
 H                  4.47054100   -1.90226800    2.02475800
 C                  3.30181200   -1.46594800   -0.30604700
 C                 -1.44261400   -1.07037500    3.62293100
 H                 -0.90467300   -1.05861600    4.56861600
 C                 -2.83333500   -1.08544200    3.61310700
 H                 -3.39683200   -1.08992500    4.54764100
 C                  1.47513500   -1.40739800    3.52704700
 H                  0.99589600   -1.40625100    4.50379900
 C                 -1.28123400   -0.37297300   -1.67931900
 C                 -3.33936300   -2.37847600   -0.84887500
 H                 -2.66242900   -3.15609300   -0.49161300
 C                 -4.45001100   -0.23262700   -0.48354800
 C                 -4.04822500   -2.56432800   -2.03820600
 H                 -3.90327800   -3.47677700   -2.62123100
 C                  2.84123500   -1.64709100    3.42366700
 H                  3.44224300   -1.83319700    4.31543000
 C                 -4.76688900    0.97780300    0.37651100
 H                 -5.65535000    1.48823300   -0.04686800
 H                 -5.06862300    0.62968300    1.37436000
 C                 -3.50589400    2.83737600   -0.57970700
 H                 -3.85402800    3.84521200   -0.27687700
 H                 -4.17794200    2.51168300   -1.38942100
 C                  4.74409100    0.54825300    0.32884000
 H                  5.09480500    0.04687700    1.24207800
 H                  5.63120100    1.06202300   -0.09902000
 C                 -4.93512000   -1.57540900   -2.47050900
 H                 -5.48425200   -1.69849400   -3.40731100
 C                 -0.10988200   -2.46279900   -0.90027800
 C                 -5.13699700   -0.43115000   -1.68906000
 H                 -5.85355700    0.32765700   -2.01539800
 C                  1.12122300   -0.24639300   -1.66640600
 C                  3.03139600   -2.53604300   -1.17602100
 H                  2.33852100   -3.31714500   -0.86285100
 C                  4.28847600   -0.51188200   -0.65260400
 C                  3.54636600    2.50021500   -0.35978800
 H                  3.09175700    1.97744400   -1.21684600
 H                  4.54655700    2.84987500   -0.70344300
 C                  1.27675400    3.60339100    0.38678500
 H                  1.18284800    2.92785600    1.25571800
 H                  0.93760300    4.60460500    0.73204100
 C                 -2.09707300    2.92371100   -1.16764600
 H                 -1.83097600    1.94295500   -1.57765500
 H                 -2.13688100    3.62218100   -2.02000500
 C                 -3.70124300    2.57760800    1.84113400
 H                 -4.62499500    3.18340300    1.97154700
 H                 -2.84087100    3.25249100    1.95432800
 H                 -3.65807500    1.83481500    2.65361000
 C                  3.65864500   -2.62407800   -2.42134800
 H                  3.42826000   -3.45849500   -3.08782000
 C                  2.74425900    3.75245200   -0.00957400
 H                  2.82578700    4.43713200   -0.86866000
 H                  3.24231800    4.28121900    0.81868600
 C                 -1.01824800    3.35354700   -0.18224100
 H                 -1.15528400    4.42773900    0.07661000
 H                 -1.13850400    2.78737300    0.75663900
 C                  4.57702300   -1.64164900   -2.80088000
 H                  5.06189900   -1.68817900   -3.77910600
 C                  4.89479800   -0.60799600   -1.91268600
 H                  5.63802700    0.14239000   -2.19575000
 C                  0.60783800    3.62780200   -1.98737200
 H                  0.49169900    4.73148000   -2.05632200
 H                 -0.08548500    3.16390500   -2.70169900
 H                  1.62297000    3.36639900   -2.31321600
 C                  4.04497000    2.09999400    2.01679000
 H                  4.18378100    1.28650200    2.74546500
 H                  3.22312500    2.73287300    2.37983400
 H                  4.97436100    2.71138200    2.00357500
 H                  0.14458100    1.09893100   -0.15097200
 H                 -0.16826700    0.76137600    0.51199500

100
TS-9
 Mn                 3.95127100    4.71889700    4.17688700
 O                  2.05172900    5.60477200    6.24148000
 N                  5.26384300    4.03905500    2.67462900
 O                  3.31502600    7.08790200    2.47959100
 O                  1.42091000    3.36648900    3.53889300
 N                  5.77230500    5.57134700    4.83087700
 N                  7.48718400    4.39832500    7.48171600
 C                  5.02873400    3.18263300    1.65245000
 N                  5.74651200    0.07149900    2.00939800
 C                  6.70664900    5.58390000    3.83762400
 C                  3.71268400    2.50248000    1.47833500
 N                  9.82753000    1.82847000    4.26931800
 C                  6.02172500    6.30774400    5.93979700
 C                  6.47500200    4.66489900    2.71151500
 C                  5.98954400    2.91686000    0.66350100
 H                  5.74414500    2.20545600   -0.12412000
 C                  7.11127100    7.19363800    6.01151600
 H                  7.23791300    7.79219500    6.91406800
 C                  5.13127100    6.26468700    7.13692900
 C                  7.46629200    4.43783300    1.74780000
 H                  8.43772600    4.92110700    1.82352300
 C                  7.22448800    3.55149900    0.70503900
 H                  7.99227500    3.34935400   -0.04226200
 C                  7.82652700    6.42336100    3.87277200
 H                  8.53417800    6.43295600    3.04627300
 C                  2.45760600    3.86918500    3.67741500
 C                  2.72877900    3.14359300    0.70824100
 H                  2.91364600    4.15793900    0.34488300
 C                  3.50411600    1.18715500    1.94976500
 C                  1.51925300    2.50347000    0.42616900
 H                  0.75548100    3.01542200   -0.16442200
 C                  8.01444900    7.27185900    4.96122900
 H                  8.86400000    7.95644100    4.99485200
 C                  4.56145200    0.47566900    2.76821900
 H                  4.90318400    1.16383400    3.54899000
 H                  4.09470900   -0.39564900    3.27901200
 C                  6.88381200   -0.19750700    2.89731700
 H                  7.56476600   -0.89132000    2.38003800
 H                  6.55222600   -0.71926900    3.82309100
 C                  6.15928900    4.05186500    7.96921600
 H                  6.19608700    3.51863000    8.94397800
 H                  5.71240000    3.35125600    7.25472400
 C                  1.29360300    1.21043800    0.90812100
 H                  0.35053300    0.70053000    0.69485900
 C                  3.60114800    6.18073000    3.14149100
 C                  2.28099000    0.56424400    1.66049600
 H                  2.10589900   -0.44959300    2.03194200
 C                  2.88319600    5.31053800    5.48834600
 C                  4.29069700    7.36870100    7.36236500
 H                  4.25202100    8.16358600    6.61294200
 C                  5.22585300    5.24206900    8.11158500
 C                  8.15589600    3.29326300    6.79094700
 H                  7.40951300    2.86933200    6.10971500
 H                  8.45388900    2.48506000    7.49703200
 C                  9.45540400    3.25486600    4.52834300
 H                  8.50199700    3.42532900    4.01503400
 H                 10.21432400    3.84560000    3.99504000
 C                  7.65957400    1.07800900    3.24932000
 H                  8.16295000    1.43678800    2.34158200
 H                  6.95953800    1.86026400    3.57197500
 C                  5.47434500   -1.01062200    1.07813100
 H                  5.18825200   -1.96266400    1.58047000
 H                  6.36309900   -1.20010700    0.45640200
 H                  4.64678600   -0.72522800    0.40932200
 C                  3.49132400    7.44607400    8.50417100
 H                  2.83090600    8.30387800    8.65240300
 C                  9.36986400    3.76577400    5.96952700
 H                 10.31769400    3.58716900    6.50103400
 H                  9.28317500    4.85829700    5.85768100
 C                  8.71708800    0.83099000    4.32845100
 H                  8.28173100    0.81365200    5.34087700
 H                  9.19587400   -0.14709200    4.16362000
 C                  3.54564100    6.41804100    9.44989500
 H                  2.92886000    6.46295200   10.35123000
 C                  4.41399300    5.33984600    9.25327500
 H                  4.48193400    4.55531100   10.01253800
 C                 11.00297100    1.39242000    5.04695200
 H                 11.35770900    0.43320300    4.64539400
 H                 10.75408000    1.26775200    6.11195600
 H                 11.79942000    2.14225700    4.94206900
 C                  8.29644000    5.04942600    8.49514900
 H                  7.74614400    5.90668900    8.91423000
 H                  9.23027500    5.43366500    8.05725000
 H                  8.56233000    4.36973600    9.33636000
 H                 10.18078600    1.86947000    3.08427700
 C                 10.85417200    0.84113300    1.21621900
 C                 10.05842400    0.68824400   -0.07109000
 H                 10.66057500   -0.07395900    1.81066200
 H                 11.92128800    0.82063300    0.91338800
 O                 10.50832100    2.00761900    1.86692400
 F                 10.17819400    1.77031900   -0.87549800
 F                  8.72985300    0.52286600    0.14551000
 F                 10.46900700   -0.38448300   -0.78625300
 C                 11.62114200    3.71268800    1.24026900
 O                 12.56314600    3.19711800    0.75366500
 O                 10.89571400    4.56657300    1.61146100
 C                  4.26012800    3.06885900    5.32324500
 O                  3.52691600    2.55414500    6.15712400
 O                  5.48424400    2.44901400    5.12584700
 H                  5.48460200    1.65583700    5.70748100

89
TS-10
 Mn                -0.26248600   -1.65589800    0.18943000
 O                  1.40512300   -3.57656000   -1.30736900
 N                 -1.56659200   -0.37263000    1.23203200
 O                 -0.30275400   -3.51067100    2.52998100
 O                 -2.16692400   -3.41041200   -1.23150800
 N                  1.11709100   -0.48614500    1.23289900
 N                  3.83390800    1.29679800   -0.96168300
 C                 -2.91944500   -0.31730000    1.18435200
 N                 -3.48756800    2.20303400   -0.68536100
 C                  0.53525400    0.32289900    2.16435900
 C                 -3.67313700   -0.88138200    0.03275400
 N                  0.75440000    3.68510300   -0.35363200
 C                  2.46587900   -0.50208800    1.15213200
 C                 -3.66746900    0.28723000    2.20692500
 H                 -4.75409100    0.30146300    2.11928200
 C                  3.26302400    0.32250800    1.96320800
 H                  4.34555800    0.26954900    1.85543100
 C                  3.18134600   -1.49504200    0.30001700
 C                 -1.62959900    0.86754700    3.30657900
 H                 -1.09122700    1.33498100    4.12882000
 C                 -3.02113500    0.85454800    3.29862600
 H                 -3.58665000    1.30536700    4.11599000
 C                  1.28317400    1.16223300    2.99529800
 H                  0.78522500    1.80921100    3.71507800
 C                 -1.52041500   -2.65828700   -0.64049700
 C                 -4.48117300   -2.01103500    0.23918100
 H                 -4.48540200   -2.49108100    1.22086100
 C                 -3.67460500   -0.22328600   -1.21952400
 C                 -5.24238200   -2.54017400   -0.80586100
 H                 -5.85176100   -3.43169700   -0.63984500
 C                  2.67174300    1.16800600    2.89179000
 H                  3.27565900    1.81855100    3.52657000
 C                 -2.91981400    1.07187000   -1.42556000
 H                 -1.88237700    0.96022500   -1.08409200
 H                 -2.86705400    1.28900800   -2.51488300
 C                 -2.51013900    3.29741200   -0.59200400
 H                 -3.05220000    4.23917000   -0.41326300
 H                 -1.97593800    3.41481900   -1.55685000
 C                  3.36420200    0.11469300   -1.68753200
 H                  3.79546700    0.06762000   -2.71166900
 H                  2.27498500    0.23332000   -1.78831900
 C                 -5.21033300   -1.92726700   -2.06218400
 H                 -5.79777900   -2.33524400   -2.88857700
 C                 -0.29970700   -2.78099400    1.64107700
 C                 -4.44056700   -0.77465900   -2.25675300
 H                 -4.44360500   -0.27605500   -3.22998000
 C                  0.86923700   -2.78084500   -0.66444600
 C                  3.48338500   -2.73066400    0.90160600
 H                  3.11391600   -2.93397300    1.91021700
 C                  3.66002500   -1.19835700   -0.99560400
 C                  3.40872000    2.52008500   -1.64866400
 H                  2.43118100    2.31385300   -2.10504400
 H                  4.10491200    2.76192300   -2.48160400
 C                  2.12470700    3.74153600    0.25334200
 H                  2.19717900    2.87146400    0.91940200
 H                  2.18001800    4.65220600    0.87337700
 C                 -1.53298600    3.03537000    0.55840100
 H                 -2.09467500    3.11476900    1.50204500
 H                 -1.18791600    1.99783300    0.48236500
 C                 -4.77193800    2.62682600   -1.22142300
 H                 -4.70524400    3.01034100   -2.26443100
 H                 -5.19760200    3.42095600   -0.58850800
 H                 -5.47379100    1.77801100   -1.22145800
 C                  4.22853100   -3.69409700    0.21910900
 H                  4.44660300   -4.65364300    0.69396500
 C                  3.29037300    3.74441900   -0.73484100
 H                  3.25078500    4.64869800   -1.36273000
 H                  4.20574600    3.84783000   -0.12924400
 C                 -0.29090600    3.91638200    0.70220500
 H                 -0.53671500    4.99114600    0.72150800
 H                  0.17584100    3.66882000    1.66557900
 C                  4.68832000   -3.41807700   -1.07194400
 H                  5.27328200   -4.16157600   -1.61919100
 C                  4.40716800   -2.18182100   -1.66226900
 H                  4.77879000   -1.96485900   -2.66753400
 C                  0.59576800    4.63025000   -1.48224500
 H                  0.88589200    5.64699500   -1.17363800
 H                 -0.45241500    4.63866000   -1.80100400
 H                  1.21402400    4.31258300   -2.33126100
 C                  5.26933500    1.27573500   -0.72362200
 H                  5.54936300    0.37272600   -0.16028900
 H                  5.56721800    2.15064500   -0.12644600
 H                  5.85884600    1.28669200   -1.66816800
 C                 -0.93144900    0.27204400    2.25028000
 C                 -0.19428000   -0.61052300   -1.47583800
 O                 -0.30869100   -0.66483900   -2.62896900
 O                  0.35475600    1.37436700   -1.27104000
 H                  0.57221000    2.52058800   -0.77890200
 H                  0.15287100    1.58317700   -2.20042100

88
TS-11
 O                  2.21638500    6.61286500    5.92796700
 N                  5.19306700    4.40492800    2.48675300
 O                  4.05238400    7.91203300    2.32633700
 O                  1.26108500    4.90552000    2.79029800
 N                  5.89061100    5.85583500    4.62491600
 N                  7.07514400    4.12392000    7.16655700
 C                  4.82861800    3.60355800    1.45256800
 N                  5.62197200    0.86664700    2.56478800
 C                  6.84787500    5.73033600    3.61708100
 C                  3.53250400    2.86990300    1.52041300
 N                  9.36617100    1.17799200    4.77829200
 C                  6.21806000    6.56659300    5.73537400
 C                  5.63477900    3.39269300    0.33399400
 H                  5.28086800    2.73478200   -0.46093500
 C                  7.41492400    7.27531500    5.85716800
 H                  7.61686800    7.82559200    6.77718900
 C                  5.29194900    6.57653600    6.90381200
 C                  7.35479500    4.70418000    1.38261700
 H                  8.36074000    5.12466800    1.39499700
 C                  6.93022200    3.96301800    0.30075300
 H                  7.59317700    3.79180800   -0.55080300
 C                  8.10035700    6.39943800    3.72648800
 H                  8.83493600    6.29830900    2.92719500
 C                  2.35455100    5.01659500    3.16769400
 C                  2.51990000    3.16209600    0.59393900
 H                  2.68161600    3.96291000   -0.13227300
 C                  3.34748000    1.81863200    2.45119200
 C                  1.30304300    2.47313800    0.61744000
 H                  0.51875100    2.72561800   -0.10082200
 C                  8.37583800    7.19037100    4.82125700
 H                  9.32911600    7.71860800    4.90036700
 C                  4.48383100    1.35922900    3.34027600
 H                  4.83416100    2.20919300    3.94411400
 H                  4.09761000    0.59592100    4.04956400
 C                  6.80016900    0.63931900    3.39797300
 H                  6.77204500   -0.36467600    3.88195700
 H                  6.77862700    1.37234400    4.21503800
 C                  5.61672200    4.07145500    7.18053800
 H                  5.22821900    3.25144200    7.81997100
 H                  5.27955800    3.86102100    6.15583600
 C                  1.09195400    1.47602400    1.57367500
 H                  0.14113000    0.93774000    1.61033400
 C                  4.04317800    6.91670000    2.92852700
 C                  2.11583100    1.14977900    2.47236400
 H                  1.97000800    0.33937000    3.19260400
 C                  2.97541400    6.15698100    5.17553700
 C                  4.77183800    7.79732800    7.36212700
 H                  5.01212200    8.71363000    6.81633600
 C                  4.99883300    5.38359700    7.60977900
 C                  7.64548600    3.15015500    6.24190200
 H                  7.05925800    3.22209600    5.31178700
 H                  7.52509900    2.10717000    6.61207200
 C                  9.55225200    2.62426100    4.65491200
 H                  8.94531200    2.97280300    3.80493600
 H                 10.61120300    2.87266600    4.41014300
 C                  8.11452800    0.81050800    2.63373900
 H                  8.14013000    0.14855300    1.75179600
 H                  8.15916100    1.84171200    2.24528400
 C                  5.29261100   -0.27276800    1.72716400
 H                  4.95593500   -1.15901200    2.31398000
 H                  6.17087000   -0.57376400    1.13634300
 H                  4.48934800   -0.01035500    1.02111200
 C                  3.93059000    7.84769900    8.47843800
 H                  3.52292600    8.80558700    8.81199900
 C                  9.11421500    3.40643300    5.89765400
 H                  9.76841100    3.17014400    6.75336800
 H                  9.24371500    4.48105000    5.68744800
 C                  9.34275200    0.48508700    3.48960400
 H                  9.34027300   -0.59609700    3.70842400
 H                 10.26760900    0.68316600    2.89892100
 C                  3.60858500    6.66799900    9.15524800
 H                  2.94873600    6.69351900   10.02664800
 C                  4.14976100    5.45054000    8.72219100
 H                  3.92394200    4.52937700    9.26782100
 C                 10.31653800    0.57391700    5.69669600
 H                 11.37331600    0.66600300    5.35336800
 H                 10.09156300   -0.49780800    5.81608000
 H                 10.24580200    1.04436000    6.68926600
 C                  7.64711500    4.08852300    8.49924700
 H                  7.18115500    4.86810500    9.12286600
 H                  8.72848800    4.29089700    8.46487400
 H                  7.49588900    3.10932500    9.01096500
 C                  6.48279500    4.93828100    2.48453500
 Mn                 3.94989500    5.40143000    3.87898100
 H                  3.71069600    3.93398800    4.83467300
 C                  2.64876100    2.91415100    5.72736600
 O                  3.40066100    2.10790400    6.17867200
 O                  1.56521400    3.37846700    5.57417500

97
TS-12
 Mn                -2.48166300    1.11602000    0.71858000
 O                 -5.29415300    1.06673500   -0.13061800
 N                 -0.42156300    1.17389400    1.09786900
 O                 -3.17008300    1.43003100    3.59508600
 O                 -3.16035300    3.91360800    0.14246600
 N                 -2.09152700   -0.93281400    0.99050000
 N                 -1.87670100   -2.68853600   -1.84060000
 C                  0.44808400    2.20891300    1.01448600
 N                  1.83177300    2.36752500   -2.04814800
 C                 -0.88582600   -1.11548300    1.67287500
 C                  0.02236300    3.48679600    0.36804900
 N                  2.86009700   -2.45418600   -1.18261800
 C                 -2.92702400   -1.99181100    0.87136700
 C                  0.02104600   -0.01438200    1.68046100
 C                  1.75278100    2.15677100    1.51639200
 H                  2.40670600    3.02059900    1.39255500
 C                 -2.69096200   -3.22204100    1.49831300
 H                 -3.40363500   -4.03595900    1.35916600
 C                 -4.16493600   -1.89853900    0.03913000
 C                  1.33843100   -0.10034900    2.22250300
 H                  1.67159800   -1.03317100    2.67398300
 C                  2.20106400    0.96910700    2.14280700
 H                  3.21979900    0.88810000    2.52782700
 C                 -0.59703200   -2.36195700    2.30550700
 H                  0.34032600   -2.48601700    2.84791200
 C                 -2.77774800    2.84169100    0.39550600
 C                 -0.23999700    4.60065800    1.18211000
 H                 -0.17264900    4.49131500    2.26777300
 C                 -0.04345300    3.61608700   -1.03806700
 C                 -0.60604400    5.82848700    0.62227700
 H                 -0.81756800    6.68305300    1.27034400
 C                 -1.49870600   -3.40115300    2.23974900
 H                 -1.28628300   -4.35348900    2.73225000
 C                  0.37160900    2.47275700   -1.93937300
 H                 -0.01195400    1.53362400   -1.51812700
 H                 -0.09947500    2.59853800   -2.93966700
 C                  2.25961100    1.07616600   -2.58437600
 H                  3.30628600    1.18521100   -2.90793100
 H                  1.67641500    0.79773900   -3.49206800
 C                 -2.78625000   -1.57159900   -2.07412400
 H                 -2.96175500   -1.39027500   -3.15627300
 H                 -2.31946100   -0.66180200   -1.66268800
 C                 -0.71350700    5.95019200   -0.76602000
 H                 -1.00955900    6.90180000   -1.21552200
 C                 -2.86567700    1.27200100    2.48233400
 C                 -0.42928000    4.84957900   -1.58260800
 H                 -0.49295800    4.94887000   -2.67031400
 C                 -4.18685500    0.97575600    0.22271100
 C                 -5.40963000   -2.07079100    0.66719900
 H                 -5.44034600   -2.19504600    1.75300700
 C                 -4.11338000   -1.74693800   -1.36899400
 C                 -0.47990100   -2.27460400   -1.77895900
 H                 -0.45821900   -1.37654000   -1.14391900
 H                 -0.09486700   -1.97579500   -2.78015300
 C                  1.64652600   -2.81051300   -0.38847100
 H                  1.37517900   -1.92082900    0.19531100
 H                  1.98981100   -3.56360100    0.33226200
 C                  2.18893800   -0.05227500   -1.55428200
 H                  2.81942400    0.20667600   -0.69178200
 H                  1.16025200   -0.15685700   -1.18167200
 C                  2.41769700    3.47852700   -2.78209700
 H                  2.08435200    3.52711100   -3.84428200
 H                  3.51534700    3.39026300   -2.77079500
 H                  2.15024100    4.43304400   -2.30390800
 C                 -6.59929900   -2.06143400   -0.06825400
 H                 -7.55808600   -2.18314300    0.44270800
 C                  0.42001300   -3.34191900   -1.13938700
 H                  0.71540900   -4.11609700   -1.86599800
 H                 -0.19268000   -3.84846300   -0.37583400
 C                  2.67774000   -1.35858600   -2.17251300
 H                  2.00050500   -1.70126800   -2.97190400
 H                  3.66662700   -1.19880800   -2.62782600
 C                 -6.55220900   -1.89470300   -1.45493200
 H                 -7.47393600   -1.88906700   -2.04302100
 C                 -5.31402700   -1.74468800   -2.09160100
 H                 -5.27248700   -1.62869000   -3.17895700
 C                  3.48798100   -3.63518500   -1.81062200
 H                  4.44287300   -3.33134800   -2.26059700
 H                  2.84419100   -4.06325400   -2.59413600
 H                  3.67657800   -4.39131900   -1.03642200
 C                 -2.13859000   -3.81817700   -2.71176400
 H                 -3.20491200   -4.08933800   -2.65320700
 H                 -1.55355700   -4.69656300   -2.39847700
 H                 -1.89958300   -3.60807000   -3.78029100
 H                  3.67779700   -2.04671600   -0.34392500
 C                  5.75982900   -1.31265100    0.20172000
 C                  5.89858000    0.14687700   -0.20599600
 H                  6.16182900   -1.90346700   -0.64711800
 H                  6.45523500   -1.44129600    1.05336600
 O                  4.47208300   -1.64820500    0.56322100
 F                  5.40429800    0.99651400    0.71914400
 F                  5.25774200    0.43056100   -1.36866100
 F                  7.19785900    0.47852200   -0.39640800
 C                  4.26879100   -2.33430400    2.53113300
 O                  5.22274300   -1.85591600    3.03683800
 O                  3.27087900   -2.96109300    2.44423900
 H                 -2.13830500    1.02932500   -0.85684600

88
TS-13
 C                  3.54686700   -0.80155400    2.24444700
 Mn                -0.16075700   -1.78386500    0.09961000
 C                 -0.57174800   -0.05374200    2.37784400
 C                 -1.15734500    0.80167900    3.33416700
 C                 -2.51900700    1.03506100    3.32038600
 C                 -3.27868600    0.38552100    2.33447000
 C                 -2.66081200   -0.43757600    1.39316700
 N                 -1.31134900   -0.66820800    1.38711900
 H                 -0.52883700    1.29122900    4.07690400
 H                 -2.98755000    1.69833100    4.04998200
 H                 -4.36143300    0.51003900    2.28907800
 C                  0.84639100   -0.31973300    2.37531500
 C                  1.67909900    0.06266600    3.44852100
 C                  3.03652400   -0.19455500    3.40480300
 C                  2.68949300   -1.16979500    1.21039500
 N                  1.33399000   -0.99097100    1.27339300
 H                  1.24595300    0.54835400    4.32197500
 H                  3.69123400    0.08538800    4.23240500
 H                  4.61764000   -0.96520900    2.11720000
 C                  3.35752000   -1.68387400   -0.02088900
 C                  3.65704700   -0.78180900   -1.07147300
 C                  3.81627900   -3.00825200   -0.07200500
 C                  4.39631800   -1.25771200   -2.16367200
 C                  4.55176800   -3.46311900   -1.17172500
 C                  4.84307600   -2.58422400   -2.21964400
 H                  3.58035200   -3.68656600    0.75227900
 H                  4.61744700   -0.57405200   -2.98892900
 H                  4.89458200   -4.50044200   -1.20899700
 H                  5.41769500   -2.93014300   -3.08319100
 C                 -3.57794700   -1.11635900    0.43526500
 C                 -3.80216300   -2.49521500    0.59311900
 C                 -4.33444700   -0.37840000   -0.50863900
 C                 -4.74125400   -3.16447600   -0.19410300
 C                 -5.26689100   -1.07391200   -1.29515800
 C                 -5.47232100   -2.45034100   -1.14848200
 H                 -3.22482500   -3.04175700    1.34313100
 H                 -4.90045600   -4.23768000   -0.06208600
 H                 -5.84594800   -0.51704200   -2.03771700
 H                 -6.20722300   -2.96121300   -1.77619000
 C                 -4.15290000    1.12108600   -0.70573600
 H                 -5.03832300    1.50979700   -1.25878200
 H                 -4.14827800    1.62049400    0.27159000
 N                 -2.90495800    1.44721200   -1.38909900
 C                 -2.48323500    2.84794700   -1.27412600
 H                 -3.25114100    3.53630000   -1.70357500
 H                 -1.57823700    2.94623600   -1.89253000
 C                 -2.11588700    3.30223400    0.14271300
 H                 -3.01827300    3.39905400    0.77167000
 H                 -1.47299400    2.52806700    0.58613900
 C                 -2.92793800    1.01027700   -2.77663400
 H                 -1.93881300    1.17878900   -3.22527200
 H                 -3.14304000   -0.06844500   -2.82683800
 C                  0.88715000   -2.42956500   -1.21599000
 O                  1.37993600   -2.90501600   -2.15703000
 C                 -0.23043200   -3.31791400    0.95902100
 O                 -0.29031200   -4.33596900    1.52479200
 C                 -1.43477600   -2.21703500   -1.09858700
 O                 -2.09150300   -2.57171400   -1.99247600
 H                 -0.51023100   -0.20999100   -1.32304000
 C                 -0.01311900    0.83315100   -1.35697900
 O                  0.17324500    1.34495100   -0.23713800
 O                  0.28379400    1.23269900   -2.50260000
 C                 -1.40001500    4.66549900    0.16199800
 H                 -2.01706700    5.39474500   -0.39132600
 H                 -1.36004600    5.03475500    1.21273900
 H                 -3.70120100    1.53953700   -3.38186200
 C                  3.12781300    0.63941800   -1.03645900
 H                  2.10738800    0.60471600   -0.64441300
 H                  3.05493500    1.01562500   -2.07542000
 C                  2.97966300    2.52088300    0.51341900
 H                  2.26207300    1.91894600    1.09414700
 H                  3.59476700    3.08551200    1.23740200
 C                  2.15937400    3.49239200   -0.36771000
 H                  1.72783500    2.92609200   -1.20634500
 H                  2.80798000    4.28820400   -0.77608600
 C                  0.96898900    4.08228500    0.40730000
 N                  3.86377800    1.56506900   -0.16864000
 N                 -0.06564400    4.67553100   -0.44992100
 C                  5.02715300    2.14696800   -0.80841100
 H                  4.78595200    2.77289700   -1.69774500
 H                  5.58011900    2.77533500   -0.09068400
 H                  5.70511900    1.34569700   -1.14771100
 H                  0.50083900    3.25082900    0.94762700
 H                  1.32043800    4.82198300    1.16612700
 C                  0.31019200    5.99685800   -0.92212500
 H                  0.39266600    6.75172300   -0.10391900
 H                  1.28685300    5.95357400   -1.42952400
 H                 -0.42977600    6.36830200   -1.64963200

88
TS-14
 Mn                 0.48214300   -1.55171300    0.40316100
 O                  2.49417200   -3.06438700   -1.13652000
 N                 -1.01915800   -0.52484700    1.34334600
 O                  0.54327200   -3.63708300    2.45343800
 O                 -0.93068500   -3.23600800   -1.56963000
 N                  1.58705100   -0.11283300    1.33983900
 N                  2.57677100    2.06253900   -0.63776400
 C                 -2.35891000   -0.78851000    1.33914800
 N                 -3.80982300    0.77987900   -0.78460700
 C                  0.86998200    0.62744600    2.25362900
 C                 -2.92620900   -1.89906800    0.51522100
 N                 -1.22306800    4.33926000   -0.81648900
 C                  2.94560100    0.06936100    1.31888100
 C                 -3.25674900   -0.09830800    2.15310200
 H                 -4.31489000   -0.35495400    2.09637200
 C                  3.60927700    0.83263400    2.27910200
 H                  4.69578900    0.91368800    2.22373600
 C                  3.78871600   -0.54690300    0.25692700
 C                 -1.44496200    1.18998600    3.02402500
 H                 -1.05178000    1.97005100    3.67473500
 C                 -2.80373600    0.92092000    3.00080200
 H                 -3.49929500    1.48656100    3.62373600
 C                  1.49667800    1.45858900    3.20311600
 H                  0.89321000    2.01486900    3.91934600
 C                 -0.49839500   -2.51579100   -0.76459300
 C                 -3.00513000   -3.16900800    1.11280900
 H                 -2.57371900   -3.31371500    2.10675700
 C                 -3.47607200   -1.68932300   -0.77093000
 C                 -3.61260200   -4.23981000    0.45089800
 H                 -3.65786000   -5.22254200    0.92729400
 C                  2.87903500    1.54061900    3.24528500
 H                  3.38230600    2.15849200    3.99163300
 C                 -3.30305400   -0.37814300   -1.50847400
 H                 -2.21917100   -0.22640500   -1.67587500
 H                 -3.77421300   -0.47701800   -2.51331000
 C                 -3.21300400    2.03499000   -1.23131400
 H                 -3.62979400    2.36352600   -2.21415200
 H                 -2.14104400    1.84860100   -1.39652000
 C                  2.72990200    0.93135800   -1.54227500
 H                  2.99324000    1.25776800   -2.57237500
 H                  1.74691000    0.43433400   -1.63934600
 C                 -4.16837700   -4.03692600   -0.81605200
 H                 -4.65701300   -4.86125000   -1.34241400
 C                  0.52788000   -2.80997600    1.62874400
 C                 -4.09746700   -2.77291300   -1.41042900
 H                 -4.52349600   -2.61801700   -2.40617700
 C                  1.79844000   -2.35758500   -0.52555700
 C                  4.72824000   -1.52332600    0.63076500
 H                  4.75984700   -1.85439900    1.67229300
 C                  3.74476300   -0.08912000   -1.08302000
 C                  1.25038500    2.66189000   -0.75922400
 H                  0.52252300    1.84410900   -0.63962300
 H                  1.08162000    3.07080100   -1.78208800
 C                 -0.52456600    4.04072800    0.43517600
 H                 -0.99462400    3.14823000    0.87530000
 H                 -0.65896800    4.86826400    1.17226400
 C                 -3.37538300    3.16519700   -0.21276600
 H                 -4.44155300    3.41091300   -0.07643400
 H                 -3.01293400    2.81112600    0.76636300
 C                 -5.25802900    0.79841100   -0.71062500
 H                 -5.73922600    0.97495800   -1.70100300
 H                 -5.60801200    1.57969600   -0.01899600
 H                 -5.62164900   -0.16961000   -0.33076300
 C                  5.59504600   -2.08671700   -0.30939600
 H                  6.30866700   -2.85633800   -0.00405300
 C                  0.97072100    3.75333200    0.27363900
 H                  1.51669800    4.67907400    0.02619400
 H                  1.34979900    3.42024700    1.25412900
 C                 -2.67040200    4.46015000   -0.62383800
 H                 -3.09789000    4.80490200   -1.58070300
 H                 -2.90570100    5.25040300    0.12754400
 C                  5.53969000   -1.65624900   -1.63861400
 H                  6.21281700   -2.08533900   -2.38581000
 C                  4.62814900   -0.66199200   -2.00967000
 H                  4.59644300   -0.31548400   -3.04679700
 C                 -0.69366500    5.51944800   -1.48298200
 H                 -0.78605500    6.44517800   -0.86871300
 H                 -1.23739900    5.68543500   -2.42626900
 H                  0.36996900    5.38300100   -1.72934000
 C                  3.68529700    2.99258100   -0.71608200
 H                  4.63261900    2.44081300   -0.60311200
 H                  3.63544500    3.73489800    0.09517900
 H                  3.72876500    3.54192900   -1.68579000
 C                 -0.56727700    0.45011000    2.20976200
 O                 -0.24910000    0.03003400   -2.18175400
 C                 -0.05480200   -0.49501600   -3.31844800
 O                  1.01982400   -0.74721600   -3.89078000
 H                 -1.01028800   -0.76307900   -3.88099200

86
TS-15
 Mn                14.11978700   15.71478200   14.34329000
 O                 13.32728500   15.22668500   17.14196800
 N                 14.82476000   15.79329000   12.38193400
 O                 11.90706800   17.56886800   13.76905200
 O                 12.26949400   13.42125700   14.27763900
 N                 15.42543000   17.31032700   14.53733600
 N                 17.27550100   16.22112200   17.51137200
 C                 14.41775000   15.13491600   11.25862700
 N                 15.54971300   12.07840500   11.47251300
 C                 16.22693000   17.46692100   13.40877000
 C                 13.19036900   14.28222000   11.27639000
 N                 16.09354100   12.87508900   15.69922300
 C                 15.60513800   18.16271900   15.58198700
 C                 15.91876400   16.65524000   12.27488000
 C                 15.06066900   15.28042700   10.02867600
 H                 14.65631400   14.77239200    9.15336700
 C                 16.55968500   19.17983500   15.56798400
 H                 16.63216800   19.85413200   16.42191300
 C                 14.73852000   18.06177000   16.79421600
 C                 16.64518300   16.75633000   11.05224900
 H                 17.52916300   17.39140500   11.00419200
 C                 16.22272100   16.08113200    9.93204900
 H                 16.76116400   16.17186700    8.98591700
 C                 17.26105600   18.44943800   13.39285500
 H                 17.90688400   18.53776200   12.51968300
 C                 13.03859000   14.28668400   14.18435600
 C                 11.95127800   14.90301500   11.51244300
 H                 11.92702000   15.97842000   11.69352400
 C                 13.22361400   12.90242300   10.94442800
 C                 10.75855900   14.17599500   11.50521200
 H                  9.80981500   14.68283000   11.69859400
 C                 17.42678700   19.30525200   14.45664300
 H                 18.20325400   20.07361800   14.43917200
 C                 14.48725400   12.19343000   10.47659400
 H                 14.19234300   11.19729800   10.08472700
 H                 14.89658400   12.74720900    9.62143900
 C                 15.32521300   10.97981400   12.42483200
 H                 16.18969800   10.29119400   12.40999200
 H                 14.45265500   10.38480500   12.10346300
 C                 16.75485700   17.38879500   18.22860100
 H                 17.31968100   18.26426400   17.87902500
 H                 16.95572000   17.29999600   19.31909900
 C                 10.79462100   12.80196700   11.25573300
 H                  9.87408200   12.21254200   11.26432300
 C                 12.76680600   16.82790100   14.00451000
 C                 12.01701500   12.18495400   10.96664400
 H                 12.03992100   11.11647400   10.73283000
 C                 13.69358600   15.52532900   16.08248600
 C                 13.39152300   18.45517600   16.71286200
 H                 13.00021700   18.81321300   15.75957300
 C                 15.27595200   17.66926700   18.04368900
 C                 16.80199700   14.99234800   18.16087100
 H                 15.71258100   14.93831100   18.01016900
 H                 16.95968700   15.06202600   19.26224000
 C                 17.41283600   13.27716700   16.24404500
 H                 17.78606100   14.08924500   15.59581400
 H                 18.11143800   12.42762900   16.12257200
 C                 15.07819500   11.46991100   13.85070600
 H                 14.25417900   12.19235800   13.82368700
 H                 14.74700400   10.61698700   14.46612400
 C                 16.87636800   12.06708600   10.87187400
 H                 17.05291000   11.19580400   10.20190700
 H                 17.64302200   12.04650400   11.66132500
 H                 17.02404300   12.98686600   10.28373700
 C                 12.55570900   18.40457600   17.83135900
 H                 11.50973800   18.70927200   17.74431000
 C                 17.47448100   13.69346600   17.71326500
 H                 17.07297100   12.88487100   18.34443800
 H                 18.54573900   13.74109700   17.96655500
 C                 16.32256600   12.10731000   14.45513100
 H                 17.08279600   11.32186400   14.63907000
 H                 16.75640300   12.81583700   13.72885600
 C                 13.06767600   17.96155500   19.05436900
 H                 12.42260700   17.90306700   19.93488400
 C                 14.41801900   17.61007800   19.15255100
 H                 14.82559900   17.28783000   20.11515200
 C                 15.19261100   12.21808200   16.64844800
 H                 15.58177300   11.24018600   16.99212800
 H                 14.21517300   12.06346200   16.17468400
 H                 15.03291800   12.86266500   17.52049900
 C                 18.72784700   16.31750400   17.41007900
 H                 18.98776900   17.27688200   16.93710400
 H                 19.13235600   15.51657500   16.77553000
 H                 19.24246900   16.27087100   18.39621600
 H                 15.55524800   14.20946300   15.02906900
 H                 15.65021400   14.91895300   14.49827200

96
TS-16
 Mn                 3.85757800    5.28821200    4.08500600
 O                  1.92307400    6.05795600    6.17264500
 N                  5.11430900    4.90832200    2.55915400
 O                  2.02737600    6.63114600    2.22899800
 O                  2.36203400    2.77398900    4.43241200
 N                  5.49792300    6.18114400    4.75184300
 N                  6.94665700    4.16693500    6.66018800
 C                  4.86329300    4.16347200    1.43172100
 N                  5.18630700    0.25491800    3.17738800
 C                  6.51319600    6.34660700    3.80604300
 C                  3.67589900    3.25519200    1.35387100
 N                  9.18644400    1.06718200    4.45969700
 C                  5.73872700    6.75676400    5.99414100
 C                  6.30742000    5.61888100    2.59659700
 C                  5.72205100    4.14440800    0.34204100
 H                  5.46613900    3.52165500   -0.51698400
 C                  6.78521200    7.63747800    6.21694400
 H                  6.89923300    8.06962700    7.21317600
 C                  4.91033300    6.39775100    7.17707600
 C                  7.21254300    5.61243600    1.50625400
 H                  8.13850000    6.18413000    1.57703500
 C                  6.92629100    4.88788700    0.36886000
 H                  7.61402400    4.87117900   -0.47921600
 C                  7.62263300    7.19634100    4.02401600
 H                  8.37103800    7.30743900    3.23815200
 C                  3.02675000    3.72269100    4.22826700
 C                  2.51502200    3.64963400    0.67379300
 H                  2.42383800    4.68327400    0.33416200
 C                  3.81115600    1.91890900    1.80002900
 C                  1.48417200    2.73405100    0.43413200
 H                  0.57775700    3.05519000   -0.08561900
 C                  7.75131600    7.88666600    5.21204400
 H                  8.59235800    8.55916300    5.39247800
 C                  5.08896500    1.59230900    2.53979000
 H                  5.91678800    1.67099700    1.82535000
 H                  5.25356900    2.35923500    3.31596000
 C                  6.56003100    0.03941700    3.73484800
 H                  6.53138100   -0.92343400    4.26576200
 H                  6.74108600    0.82224400    4.48438600
 C                  5.54801100    3.92228700    7.00066300
 H                  5.42937300    3.00638100    7.62328000
 H                  5.01277700    3.74654400    6.04867400
 C                  1.63733800    1.40316800    0.83439300
 H                  0.85611800    0.66940700    0.61916500
 C                  2.76427200    6.10633700    2.98057800
 C                  2.79852300    0.99800100    1.50424700
 H                  2.92340000   -0.05276300    1.76767100
 C                  2.77600400    5.77791400    5.41963800
 C                  4.25874300    7.42788600    7.88138700
 H                  4.30174000    8.44455500    7.48180800
 C                  4.86451700    5.07623300    7.69472300
 C                  7.41406800    3.16590500    5.70590000
 H                  6.65258800    3.11201600    4.91047800
 H                  7.45670200    2.15620300    6.17365300
 C                  9.10742700    2.44296900    3.96242700
 H                  8.31885700    2.48422900    3.19524700
 H                 10.05407200    2.74250500    3.45753400
 C                  7.69635200    0.03447600    2.71686200
 H                  7.64045100   -0.86061100    2.07810300
 H                  7.62573400    0.90134100    2.04383900
 C                  4.21218500    0.08941900    4.28425900
 H                  4.44852300    0.79674700    5.09368700
 H                  4.27825200   -0.93967400    4.65892000
 H                  3.19671300    0.28714000    3.92856100
 C                  3.54050600    7.17196100    9.05198200
 H                  3.03317700    7.98967400    9.57091100
 C                  8.76318200    3.46751200    5.05303300
 H                  9.56618700    3.50126500    5.80720800
 H                  8.72418300    4.46797100    4.59087500
 C                  9.06096700    0.04310500    3.42227400
 H                  9.21117900   -0.93065600    3.91761500
 H                  9.85852500    0.13054900    2.64954800
 C                  3.47207500    5.86643200    9.54805200
 H                  2.91414100    5.64808100   10.46251400
 C                  4.13671400    4.83810500    8.86940900
 H                  4.10652700    3.81932200    9.26785600
 C                 10.35371500    0.83898100    5.29485000
 H                 11.31429200    0.95532300    4.74188300
 H                 10.32241000   -0.18152600    5.70824000
 H                 10.36679400    1.54289300    6.14059000
 C                  7.78427800    4.29447600    7.83942900
 H                  7.37141900    5.07090000    8.50259200
 H                  8.80246600    4.60282600    7.55925700
 H                  7.85787800    3.34864900    8.42543100
 H                  5.02192100   -0.60955000    2.31424500
 C                  4.96417000   -2.79179400    1.82728700
 C                  3.56256700   -3.34418800    2.01501700
 H                  5.48678300   -2.92976100    2.79607500
 H                  5.46312900   -3.44552200    1.08611800
 C                  5.99911000   -1.02085800   -0.30401300
 O                  6.37565400   -2.08513900   -0.65680100
 O                  5.86046800    0.15288000   -0.32675000
 O                  4.92096300   -1.48198700    1.39235900
 F                  2.84427700   -3.32506600    0.87218300
 F                  3.58256900   -4.62492200    2.45168000
 F                  2.85197600   -2.63148600    2.92557500

85
TS-17
 Mn                 3.95490500    4.94443800    3.89499100
 O                  2.73876300    5.02949500    6.57535500
 N                  4.56253000    5.07153600    1.95007400
 O                  1.39940900    6.07130700    2.98663000
 O                  3.04790100    2.18891900    4.32581400
 N                  5.54278600    6.21352900    4.07480800
 N                  7.58103300    4.24821000    7.20039600
 C                  4.03071200    4.39614900    0.89284500
 N                  6.06595600    2.44183500    2.97818700
 C                  6.13052600    6.57476300    2.88123900
 C                  3.34831200    3.09632500    1.14283700
 N                  8.27844900    0.28864600    5.82058800
 C                  6.12830700    6.71872400    5.21020100
 C                  5.46511500    6.06219500    1.69534700
 C                  4.24035200    4.81169000   -0.42112800
 H                  3.77368900    4.25245600   -1.23339000
 C                  7.34940300    7.39231500    5.17970300
 H                  7.78045500    7.72444700    6.12561100
 C                  5.42027800    6.73748000    6.52938900
 C                  5.73125600    6.50581700    0.38735200
 H                  6.43114000    7.32501700    0.22276100
 C                  5.07708300    5.90781800   -0.68042900
 H                  5.24144500    6.25551400   -1.70214100
 C                  7.33267000    7.29633800    2.80008200
 H                  7.76014500    7.52233000    1.82298800
 C                  3.47049800    3.26024200    4.05388800
 C                  1.96054000    2.95315300    1.00823100
 H                  1.35111200    3.83419100    0.79519600
 C                  4.15598200    1.96464600    1.41746500
 C                  1.36132100    1.69842100    1.15887900
 H                  0.27722900    1.59827900    1.06248000
 C                  7.98663100    7.67226200    3.96308100
 H                  8.94465900    8.19416500    3.93279700
 C                  5.65505100    2.10822200    1.58167800
 H                  6.15548600    1.17848200    1.26799900
 H                  6.02658200    2.91227700    0.93329700
 C                  6.17586700    1.24416200    3.84885300
 H                  5.20016400    0.73962600    3.82878000
 H                  6.31804300    1.61144000    4.87306100
 C                  6.11808200    4.38011100    7.18920200
 H                  5.65954400    3.64552700    7.88925200
 H                  5.77861900    4.10383600    6.17613500
 C                  2.15291600    0.57491600    1.41900400
 H                  1.69153400   -0.41027700    1.52374400
 C                  2.44050400    5.69144100    3.36888700
 C                  3.53946800    0.71227300    1.54108800
 H                  4.15840700   -0.16783400    1.73528000
 C                  3.33241300    5.04419800    5.56834100
 C                  4.70676300    7.91510700    6.81983200
 H                  4.61654900    8.68378000    6.04765200
 C                  5.53675200    5.73431300    7.51257600
 C                  7.84759000    2.85263700    6.84818900
 H                  7.25891600    2.66014700    5.94462300
 H                  7.42996200    2.17118800    7.62327000
 C                  9.31410300    1.28520700    5.54866300
 H                  9.11839600    1.70354000    4.55228200
 H                 10.32907800    0.82989200    5.50653900
 C                  7.31362800    0.27300700    3.48392900
 H                  6.96991500   -0.45671500    2.73367500
 H                  8.13742600    0.82457700    3.00575100
 C                  7.25446300    3.30725700    3.01977600
 H                  8.16633500    2.78707800    2.68472700
 H                  7.39949700    3.67110900    4.04569200
 H                  7.08626300    4.16775200    2.36424000
 C                  4.12163600    8.11267900    8.07320600
 H                  3.56505900    9.03103600    8.27710500
 C                  9.29462800    2.45731900    6.55405800
 H                  9.83170400    2.19726400    7.48123700
 H                  9.83254100    3.30743200    6.10155000
 C                  7.86408600   -0.52292300    4.67729400
 H                  7.07946800   -1.20611500    5.04541000
 H                  8.69152200   -1.17048500    4.30507200
 C                  4.26638700    7.13512100    9.06324100
 H                  3.82597300    7.28139100   10.05291800
 C                  4.96164200    5.95823100    8.77324500
 H                  5.04321300    5.17500700    9.53231200
 C                  8.57837100   -0.52917500    6.98228800
 H                  9.45979700   -1.19400900    6.83163100
 H                  7.71306300   -1.16559600    7.22824400
 H                  8.78655800    0.10919200    7.85498900
 C                  8.17454300    4.62531000    8.47523300
 H                  7.95078000    5.67942800    8.70051300
 H                  9.26838900    4.51445300    8.42355400
 H                  7.80580200    4.00505100    9.32432800
 H                  5.03239400    3.33516800    3.60841600

88
TS-18
 Mn                 4.03301500    5.00557400    4.09780000
 O                  2.45549600    5.19120300    6.59079500
 N                  5.18249200    4.31882000    2.57987100
 O                  3.32222700    7.72080200    3.25731300
 O                  1.33443000    4.12823900    3.31322200
 N                  5.87937200    5.69333400    4.70782000
 N                  7.39779100    4.47449300    7.34002700
 C                  4.81171700    3.64093800    1.43495700
 N                  5.49929200    0.68090500    2.13260000
 C                  6.85681400    5.56784600    3.74535400
 C                  3.46008700    3.02244300    1.29096500
 N                  8.97341600    1.10960500    4.87983200
 C                  6.16905900    6.50489700    5.77336100
 C                  5.68007200    3.40466900    0.37270900
 H                  5.29903600    2.86339700   -0.49554800
 C                  7.31711300    7.29189900    5.82890600
 H                  7.46086500    7.94447600    6.69123100
 C                  5.25081300    6.61143400    6.94334000
 C                  7.42511300    4.47796400    1.57915700
 H                  8.45817700    4.80702700    1.68613500
 C                  7.02778800    3.81142800    0.43697100
 H                  7.72565300    3.59577400   -0.37333000
 C                  8.07147600    6.28728800    3.80354000
 H                  8.81029000    6.16575100    3.01267200
 C                  2.44780900    4.39397300    3.53957800
 C                  2.50410000    3.59605900    0.44172100
 H                  2.71275800    4.56415500   -0.01969500
 C                  3.20926400    1.75899000    1.87227400
 C                  1.28995900    2.94497000    0.20148900
 H                  0.54528600    3.40736300   -0.45120900
 C                  8.29627600    7.18501500    4.83055500
 H                  9.21275900    7.77700500    4.87101200
 C                  4.22968600    1.16458100    2.80317000
 H                  4.57211900    1.94117400    3.49141800
 H                  3.83162300    0.31807900    3.37537600
 C                  6.56765200    0.40674400    3.17162300
 H                  6.40581400   -0.61940400    3.52987500
 H                  6.37938600    1.09732900    4.00316700
 C                  6.04713600    4.35677400    7.87191200
 H                  6.03236100    3.84408300    8.85924100
 H                  5.48259000    3.71439600    7.18204300
 C                  1.03056300    1.70559700    0.79534800
 H                  0.08272100    1.19431100    0.61017800
 C                  3.63264100    6.63509100    3.56780000
 C                  1.99117400    1.11488700    1.62411700
 H                  1.79758200    0.14325800    2.08608600
 C                  3.17584200    5.10122100    5.67236900
 C                  4.44785500    7.75782900    7.06169100
 H                  4.44029700    8.48300300    6.24362400
 C                  5.28339400    5.66226300    7.99155000
 C                  7.79855700    3.28641600    6.58791500
 H                  7.01253200    3.11164400    5.84065700
 H                  7.81703900    2.37901100    7.23541400
 C                  9.26570200    2.52629800    4.63842200
 H                  8.55354100    2.89013100    3.88072500
 H                 10.28487500    2.64998500    4.20246100
 C                  7.96709800    0.61378600    2.61098800
 H                  8.14195500   -0.05381800    1.75250300
 H                  8.05425900    1.64671700    2.23492700
 C                  5.26647300   -0.46400800    1.20612800
 H                  4.85677000   -1.29881700    1.78759900
 H                  6.21960500   -0.74662300    0.74483900
 H                  4.55422300   -0.14815200    0.43448200
 C                  3.65761000    7.96938500    8.19488000
 H                  3.03024700    8.86168800    8.26619400
 C                  9.14331500    3.43087100    5.87072400
 H                  9.98346100    3.25817400    6.56381700
 H                  9.24160800    4.46847200    5.51241300
 C                  9.05277300    0.31550800    3.65061500
 H                  8.97270400   -0.74483500    3.94050100
 H                 10.04453400    0.43578900    3.15809100
 C                  3.68700200    7.03656200    9.23606600
 H                  3.08455200    7.19368500   10.13485700
 C                  4.49669200    5.90079900    9.12847800
 H                  4.52100600    5.17398800    9.94625800
 C                  9.83136600    0.52940100    5.90545700
 H                 10.91222400    0.56453300    5.63870900
 H                  9.55582700   -0.52531000    6.06114100
 H                  9.70130200    1.05480700    6.86268800
 C                  8.34767000    4.93764500    8.33087400
 H                  7.95766500    5.84908900    8.81203700
 H                  9.30948800    5.19599400    7.86201100
 H                  8.54350000    4.18910000    9.13370400
 C                  6.50431700    4.75019400    2.61250900
 C                  3.73448200    2.61559500    5.42819700
 O                  2.58871900    2.25461400    5.44337100
 O                  4.86702200    2.29575900    5.71246500
 H                  5.83582900    1.47606200    1.56074500

97
TS-19
 Mn                 3.88291500    4.95146200    4.15484200
 O                  2.16414700    4.87129800    6.53967000
 N                  5.07357000    4.89009000    2.45786000
 O                  2.38008600    7.25963400    3.03607300
 O                  1.79046800    2.96050100    3.63459800
 N                  5.53509300    6.03781800    4.80466400
 N                  7.12232700    4.19966900    6.80861300
 C                  4.81832200    4.24092000    1.29528500
 N                  5.18235200    0.33316700    3.01700700
 C                  6.42697700    6.32904800    3.81804100
 C                  3.68323700    3.28155600    1.15700800
 N                  9.15097900    1.05723900    4.53280500
 C                  5.77487400    6.54230500    6.04044500
 C                  6.18044500    5.68035200    2.52224600
 C                  5.64234300    4.38313700    0.17035500
 H                  5.39010800    3.83194300   -0.73645900
 C                  6.82304300    7.44606000    6.28122600
 H                  6.94043500    7.85414800    7.28554900
 C                  4.91621900    6.21569300    7.21513400
 C                  7.04320800    5.84797300    1.42930200
 H                  7.92504300    6.48014200    1.51373400
 C                  6.76881400    5.19926500    0.23146600
 H                  7.42551200    5.31939000   -0.63204200
 C                  7.52305200    7.17922800    4.01885700
 H                  8.21413500    7.39172600    3.20556900
 C                  2.64348600    3.74828600    3.71147200
 C                  2.50407600    3.67884900    0.50964700
 H                  2.37043900    4.72968900    0.24137800
 C                  3.88340300    1.92768100    1.50893700
 C                  1.51152700    2.73999400    0.21663200
 H                  0.58622500    3.05692000   -0.27068200
 C                  7.71030500    7.77208800    5.26316900
 H                  8.54048700    8.45958800    5.43531800
 C                  5.18258800    1.57549600    2.19799000
 H                  5.95519700    1.45644500    1.42722600
 H                  5.48179000    2.40465900    2.85821800
 C                  6.51531300    0.13920300    3.67313900
 H                  6.44243700   -0.79080800    4.25603100
 H                  6.65692900    0.96456800    4.38573900
 C                  5.84278800    3.82910800    7.39851200
 H                  5.96067900    3.08232600    8.21477800
 H                  5.24922400    3.34350600    6.60451700
 C                  1.72343800    1.39221300    0.52569200
 H                  0.96828500    0.64486200    0.26907700
 C                  2.99675500    6.38234200    3.48359800
 C                  2.90540700    0.98791900    1.15582300
 H                  3.07837100   -0.07133100    1.35723100
 C                  2.92797600    4.96658300    5.66768000
 C                  4.08297500    7.23363100    7.71301600
 H                  4.02606200    8.18153800    7.17160200
 C                  5.02326900    4.99102700    7.91491900
 C                  7.60987500    3.12930800    5.93958700
 H                  6.78860000    2.89743400    5.24164400
 H                  7.80638200    2.20052000    6.51951100
 C                  9.10604000    2.42869000    4.02282600
 H                  8.28190900    2.49332500    3.29531900
 H                 10.03801300    2.68811300    3.46982200
 C                  7.70808700    0.06643900    2.72537800
 H                  7.64532100   -0.83564600    2.09653800
 H                  7.71527100    0.92627500    2.03994100
 C                  4.14174600    0.35772400    4.07527900
 H                  4.32081900    1.20722000    4.75176200
 H                  4.19366800   -0.58312700    4.63680200
 H                  3.14825200    0.45639400    3.62657900
 C                  3.32462900    7.04267300    8.86950300
 H                  2.67023400    7.83918300    9.23225600
 C                  8.85023300    3.47599600    5.11696700
 H                  9.73583500    3.57974800    5.76500400
 H                  8.70157700    4.45367700    4.62825500
 C                  9.03199000    0.02547400    3.50200400
 H                  9.11582200   -0.94715900    4.01495500
 H                  9.87001300    0.07011000    2.76930600
 C                  3.42042700    5.83078200    9.56101100
 H                  2.84255200    5.66948000   10.47473700
 C                  4.26820100    4.82626100    9.08632000
 H                  4.35011300    3.88326900    9.63458600
 C                 10.29490100    0.81527700    5.39619900
 H                 11.26987900    0.92682800    4.86866400
 H                 10.24422900   -0.20777900    5.80097400
 H                 10.29104900    1.51314900    6.24722500
 C                  8.08000300    4.63896600    7.80865000
 H                  7.62483700    5.42531400    8.43089000
 H                  8.97173500    5.06861300    7.32865700
 H                  8.40817300    3.81626600    8.48386200
 H                  5.00837600   -0.62805700    2.27647500
 C                  4.81054100   -2.85649900    2.04586900
 C                  3.36986200   -3.28373400    2.26347700
 H                  5.30724500   -2.91873400    3.03589100
 H                  5.27036600   -3.62607200    1.39602100
 C                  5.98185200   -1.42554900   -0.28618700
 O                  6.28710300   -2.54740000   -0.49619700
 O                  5.91064500   -0.25740800   -0.44906200
 O                  4.87208100   -1.60643300    1.46350400
 F                  2.66839500   -3.32965700    1.11036100
 F                  3.29045900   -4.51117100    2.82744600
 F                  2.70328800   -2.43230700    3.08265800
 H                  4.65429200    3.64148900    4.66299800

88
TS-20
 Mn                 4.08455400    4.88935400    4.14403500
 O                  2.72476300    4.79837100    6.74947200
 N                  5.01431000    4.68954400    2.31207700
 O                  2.59660000    7.32094000    3.27953400
 O                  1.71091500    3.17268000    3.91089000
 N                  5.82859200    5.93135700    4.53459000
 N                  7.40402500    4.46204800    7.49206900
 C                  4.61553100    3.96154000    1.24574200
 N                  5.76004000    1.17376700    2.33015300
 C                  6.67127600    5.99607200    3.46372000
 C                  3.37616300    3.12376100    1.26875000
 N                  8.79203700    0.78599000    5.44581200
 C                  6.22102400    6.51241400    5.69300300
 C                  5.30856300    4.00183300    0.02519400
 H                  4.92021100    3.43135200   -0.81922200
 C                  7.46251000    7.15611900    5.81329000
 H                  7.72393700    7.61120300    6.76869700
 C                  5.29379800    6.63524300    6.85923900
 C                  6.92958000    5.42914200    1.03529100
 H                  7.85248100    6.00433800    0.98944800
 C                  6.47109400    4.75719600   -0.09192000
 H                  7.01728500    4.80855800   -1.03556800
 C                  7.92394100    6.61710900    3.53593300
 H                  8.57726300    6.64312300    2.66539300
 C                  2.68085200    3.81752400    3.87842300
 C                  2.25228500    3.72146300    0.66381700
 H                  2.33437300    4.75992600    0.33310800
 C                  3.30339600    1.77205900    1.69683800
 C                  1.05520900    3.02944000    0.48738800
 H                  0.19689800    3.52533700    0.02787400
 C                  8.33242600    7.20327100    4.73100400
 H                  9.30583600    7.69094400    4.81010800
 C                  4.30088700    0.98016600    2.53483100
 H                  4.10832300    1.20983200    3.59490500
 H                  4.07703300   -0.08928000    2.39107800
 C                  6.51643000    0.26846900    3.26044200
 H                  6.18295300   -0.77145500    3.09762000
 H                  6.23885000    0.58286000    4.27675300
 C                  6.03192000    4.43760000    7.97856600
 H                  5.96618400    4.00525800    9.00242200
 H                  5.46053800    3.76447800    7.31732800
 C                  0.98118900    1.69307100    0.88811100
 H                  0.06235700    1.11925500    0.74440500
 C                  3.19812000    6.38267800    3.61025100
 C                  2.09283800    1.08715900    1.47395100
 H                  2.02117900    0.04327500    1.79122400
 C                  3.35743400    4.90680200    5.77948800
 C                  4.44851100    7.76008000    6.85832000
 H                  4.44074000    8.41332900    5.98156600
 C                  5.31605900    5.77331500    7.97990300
 C                  7.84019200    3.12354700    7.08421500
 H                  7.06849800    2.72534000    6.41200500
 H                  7.87738100    2.43824700    7.96306600
 C                  9.24618500    2.15297300    5.17105300
 H                  8.57760300    2.56525900    4.40299800
 H                 10.28302300    2.15025700    4.75760600
 C                  8.02675200    0.39918700    3.05697700
 H                  8.34007000   -0.19937700    2.18749500
 H                  8.27117500    1.44509000    2.81585600
 C                  6.15518100    0.95579000    0.92309000
 H                  6.18135000   -0.12381500    0.70111200
 H                  7.14140000    1.39621800    0.73558700
 H                  5.42424600    1.42854200    0.25934800
 C                  3.62639300    8.04761200    7.95044400
 H                  2.97189800    8.92254300    7.92713500
 C                  9.19621000    3.11724400    6.36283500
 H                 10.02039800    2.92151800    7.06928500
 H                  9.37628700    4.12321600    5.94715300
 C                  8.86603300   -0.06271800    4.25251900
 H                  8.54910800   -1.07806100    4.54636100
 H                  9.92239500   -0.15279500    3.90631300
 C                  3.66485700    7.21550800    9.07353100
 H                  3.04150700    7.43397300    9.94454900
 C                  4.50193200    6.09624100    9.07745800
 H                  4.51430700    5.43507700    9.94881000
 C                  9.51739200    0.15680200    6.54044200
 H                 10.60978100    0.05909900    6.34052000
 H                  9.11758700   -0.85496600    6.71412300
 H                  9.39390000    0.73021800    7.47087200
 C                  8.30045000    5.10113700    8.44013400
 H                  7.91060800    6.09532000    8.70894000
 H                  9.29941100    5.23928000    7.99956800
 H                  8.41484300    4.51566900    9.38139500
 C                  6.19408100    5.36345000    2.22594800
 C                  5.20945600    3.21784500    4.64387300
 O                  4.93183000    2.41723100    5.55103000
 O                  6.28050700    3.03308100    3.88583800
 H                  6.05298100    2.26340500    2.96862700

86
TS-21
 Mn                 3.98671700    4.84531500    4.04076500
 O                  2.87188900    4.63591400    6.76223600
 N                  4.64972600    4.98566700    2.06704800
 O                  2.10472400    7.06869000    3.50745300
 O                  1.92331100    2.73752200    3.96399500
 N                  5.61225300    6.11819600    4.28581900
 N                  7.55905300    4.38088700    7.21063300
 C                  4.11140000    4.39507600    0.97366500
 N                  6.09942400    2.30236900    2.78187500
 C                  6.26244600    6.39419300    3.12167400
 C                  3.32097100    3.14461500    1.12836900
 N                  8.31526500    0.42604800    5.77160500
 C                  6.17050100    6.52399500    5.44917900
 C                  5.58293600    5.95669800    1.89273300
 C                  4.38499000    4.86936400   -0.31690500
 H                  3.91511200    4.37683600   -1.16889900
 C                  7.45743500    7.08688200    5.48137200
 H                  7.87908600    7.36830100    6.44617700
 C                  5.35612200    6.60243600    6.69722900
 C                  5.90851500    6.45883500    0.62820200
 H                  6.64162100    7.25852200    0.52738800
 C                  5.26897400    5.93253400   -0.49163400
 H                  5.48313900    6.32294300   -1.48823300
 C                  7.52335700    6.99321200    3.09212700
 H                  8.01998700    7.17815400    2.14023400
 C                  2.73161300    3.55602800    3.85540600
 C                  1.93886100    3.13620300    0.88936200
 H                  1.43273600    4.07300500    0.64454000
 C                  4.00949400    1.93619300    1.40807900
 C                  1.21347200    1.94637500    0.99289500
 H                  0.13440200    1.94943700    0.82200700
 C                  8.14881700    7.31256700    4.29731700
 H                  9.14841300    7.75084600    4.30646200
 C                  5.52588500    1.89780400    1.47941400
 H                  5.86853800    0.88431100    1.20989200
 H                  5.92876600    2.58013300    0.71783100
 C                  6.21437300    1.19196400    3.75066500
 H                  5.22672100    0.70943800    3.81541200
 H                  6.40606500    1.64522500    4.73407700
 C                  6.19147300    4.40400000    7.71784500
 H                  6.12388200    3.90580600    8.70959900
 H                  5.58690500    3.78844600    7.02955300
 C                  1.87329600    0.75814100    1.32153300
 H                  1.31169100   -0.17515300    1.40958900
 C                  2.83475100    6.19889100    3.70891400
 C                  3.26016500    0.75610300    1.51247100
 H                  3.77923600   -0.18352800    1.72046100
 C                  3.40767000    4.78104500    5.74752200
 C                  4.47442600    7.69780200    6.76237400
 H                  4.36759400    8.34355600    5.88675300
 C                  5.49885300    5.74530600    7.80988500
 C                  7.82832200    3.00990500    6.76087200
 H                  7.13611600    2.82460100    5.92724200
 H                  7.55272600    2.28210400    7.55486400
 C                  9.26230600    1.46360600    5.36635700
 H                  8.97608300    1.79913600    4.36254800
 H                 10.29993700    1.06996500    5.27892700
 C                  7.31626500    0.15469800    3.45950000
 H                  6.93195200   -0.65039400    2.81319700
 H                  8.13049800    0.62794700    2.88962300
 C                  7.32640300    3.09198700    2.64399800
 H                  8.18013700    2.51209100    2.24982100
 H                  7.60210200    3.50430700    3.62604500
 H                  7.14328200    3.92425900    1.95385800
 C                  3.74759700    7.96724200    7.92441400
 H                  3.06483900    8.81973400    7.95564900
 C                  9.24945300    2.69960200    6.29414100
 H                  9.91301500    2.54922900    7.16173200
 H                  9.65857500    3.55306700    5.72715600
 C                  7.90357700   -0.50384700    4.71809500
 H                  7.14510600   -1.16781600    5.16793900
 H                  8.74355200   -1.16307800    4.39839700
 C                  3.91568500    7.14688000    9.04382400
 H                  3.36708000    7.35265000    9.96637000
 C                  4.77735800    6.04792200    8.97501300
 H                  4.87584000    5.38354900    9.83803500
 C                  8.73803200   -0.28308600    6.96678100
 H                  9.65167400   -0.89973300    6.80482800
 H                  7.93428900   -0.95401400    7.31077100
 H                  8.95441300    0.42912100    7.77808200
 C                  8.50238400    4.89092000    8.19468700
 H                  8.19122900    5.89921000    8.51001900
 H                  9.50972800    4.96882600    7.75996600
 H                  8.56176800    4.25369600    9.10561600
 H                  5.23724000    3.35768100    3.75543800
 H                  5.12144600    3.69020000    4.55392500

100
TS-22
 Mn                 3.95320700    4.90995900    4.03416700
 O                  2.39987800    5.30833200    6.49752100
 N                  5.00167300    4.46000200    2.25922700
 O                  2.88676300    7.41684700    2.81667100
 O                  1.43513600    3.43914200    3.63568700
 N                  5.79421200    5.81251200    4.45154200
 N                  7.43087400    4.31690000    7.71115800
 C                  4.57372000    3.78691500    1.16230000
 N                  5.74815800    0.32189600    1.78001600
 C                  6.64976700    5.78600600    3.39303000
 C                  3.42201000    2.84320100    1.22903600
 N                  8.81969000    0.68621200    5.71238500
 C                  6.25163000    6.29049800    5.62960700
 C                  6.12822600    5.21265300    2.14405900
 C                  5.18828900    3.94536300   -0.08752300
 H                  4.80212800    3.38156000   -0.93691900
 C                  7.57062000    6.74978800    5.77623600
 H                  7.88425200    7.13738300    6.74464900
 C                  5.33661700    6.48435800    6.79412400
 C                  6.76246700    5.42957200    0.91434900
 H                  7.63235300    6.08198700    0.85542500
 C                  6.27101000    4.80673200   -0.22686100
 H                  6.74496100    4.96383700   -1.19657100
 C                  7.97575200    6.22017800    3.48598000
 H                  8.63655100    6.15284200    2.62306100
 C                  2.45954700    3.98192800    3.68892400
 C                  2.24281400    3.20014800    0.55060800
 H                  2.18968300    4.17569300    0.06136300
 C                  3.51565600    1.57813300    1.85398800
 C                  1.14372700    2.34104600    0.52033000
 H                  0.23041700    2.64153300    0.00117200
 C                  8.44815500    6.71126100    4.70029700
 H                  9.48019400    7.05190400    4.80268600
 C                  4.75555500    1.11987900    2.58566100
 H                  5.30743000    1.98170700    2.96884900
 H                  4.44671300    0.50343500    3.44168000
 C                  6.72750500   -0.38688000    2.67319000
 H                  7.54211300   -0.71860500    2.01334800
 H                  6.23280500   -1.27957200    3.09067900
 C                  6.00575800    4.29661600    8.01861500
 H                  5.81159300    3.88190300    9.03297100
 H                  5.51775800    3.61099200    7.30951300
 C                  1.21646800    1.10401300    1.16896800
 H                  0.35877400    0.42697100    1.16522600
 C                  3.31997300    6.43990500    3.26500500
 C                  2.39183800    0.73522300    1.82637300
 H                  2.44723200   -0.23152400    2.33304200
 C                  3.09702600    5.22728800    5.57257500
 C                  4.56577900    7.66191400    6.76996800
 H                  4.60886900    8.29985300    5.88308700
 C                  5.30082800    5.64070300    7.93073700
 C                  7.97145900    2.96933500    7.51368000
 H                  7.21936700    2.37964200    6.97053900
 H                  8.09664200    2.44828500    8.48935000
 C                  9.26368400    2.06240600    5.47049800
 H                  8.57397300    2.52144000    4.74857500
 H                 10.26818600    2.08028900    4.98910800
 C                  7.26022100    0.50962000    3.78458100
 H                  7.48343000    1.49834800    3.36153100
 H                  6.48206200    0.62703500    4.55464200
 C                  5.12714400   -0.64830800    0.84962600
 H                  4.49791400   -1.36324400    1.40085100
 H                  5.92812900   -1.18750100    0.33064900
 H                  4.51755400   -0.11069600    0.11361200
 C                  3.75048800    8.01642000    7.84596400
 H                  3.15550000    8.93202600    7.80372400
 C                  9.29864800    2.94949800    6.72566600
 H                 10.13420100    2.65493100    7.38090500
 H                  9.52228400    3.97244900    6.38146800
 C                  8.50362900   -0.04588200    4.48009200
 H                  8.32295700   -1.09635500    4.76262500
 H                  9.36098100   -0.05013000    3.76920200
 C                  3.71166800    7.19178300    8.97356600
 H                  3.08619200    7.45502300    9.83042300
 C                  4.47942200    6.02429100    9.00430200
 H                  4.44230400    5.37941900    9.88693400
 C                  9.75418500   -0.05893800    6.54391300
 H                 10.75698700   -0.17726400    6.07371500
 H                  9.35312200   -1.06479400    6.74489800
 H                  9.89471700    0.44608900    7.51133700
 C                  8.19162900    5.06871100    8.69623500
 H                  7.77895500    6.08407500    8.80015000
 H                  9.24193700    5.15983100    8.37934500
 H                  8.17551800    4.59028100    9.70214400
 H                  6.46057200    1.04600700    1.13051200
 C                  7.43384100    1.38194800   -0.88644600
 C                  8.46238300    0.29020500   -1.14808100
 H                  7.74454300    2.23945900   -1.51638600
 H                  6.47564400    1.00588700   -1.29959200
 O                  7.37276500    1.71307900    0.44809500
 F                  8.15967200   -0.87547400   -0.51620700
 F                  8.56124500   -0.00226200   -2.46653600
 F                  9.69922900    0.63013900   -0.72493000
 C                  8.90386600    3.09823900    1.00136400
 O                  9.21744400    3.51367500   -0.05686400
 O                  8.89458500    2.95610700    2.17218100
 C                  4.72376800    3.26467900    4.93447100
 O                  6.09181300    3.19849300    4.81285000
 O                  4.17447000    2.36304900    5.56001200
 H                  6.37487700    2.38254400    5.27557000

89
TS-23
 Mn                 4.26471000    4.61174000    4.26083900
 O                  3.09740900    4.39600900    6.95024700
 N                  5.04895300    4.62836600    2.32985800
 O                  2.43134300    6.84200800    3.51660600
 O                  2.12337500    2.60484300    4.14731900
 N                  5.92347600    5.83740400    4.54393100
 N                  7.57320700    4.66734000    7.74857200
 C                  4.53357100    4.06773600    1.21516600
 N                  5.83094600    1.30367400    2.02638000
 C                  6.74673200    5.89586300    3.45936600
 C                  3.30960000    3.21392300    1.24282800
 N                  8.30733000    1.07535300    5.50354700
 C                  6.31382700    6.46588800    5.67679500
 C                  5.09437000    4.28979700   -0.05346000
 H                  4.61526800    3.84104700   -0.92431300
 C                  7.56169300    7.10140800    5.77263400
 H                  7.81912300    7.61120000    6.69997300
 C                  5.35894500    6.66924900    6.80662200
 C                  6.81353800    5.58103400    0.97635700
 H                  7.71503200    6.18818700    0.91576000
 C                  6.24433700    5.06110800   -0.18069900
 H                  6.69162200    5.24967400   -1.15835400
 C                  8.01708300    6.47944400    3.51521300
 H                  8.66828600    6.47065200    2.64252600
 C                  2.98923800    3.37969100    4.07143700
 C                  2.12183800    3.84041100    0.81788300
 H                  2.14209700    4.91583300    0.62468800
 C                  3.31566800    1.82084200    1.49417600
 C                  0.93885300    3.12294000    0.64312900
 H                  0.02782600    3.63627300    0.32668900
 C                  8.44110600    7.08013900    4.69767800
 H                  9.42688400    7.54379200    4.76697100
 C                  4.38686700    0.99922000    2.19353400
 H                  4.18859700    1.07648100    3.27566300
 H                  4.22955200   -0.05710400    1.92060700
 C                  6.58769800    0.32518300    2.86732100
 H                  6.42867600   -0.69076100    2.46787500
 H                  6.11976100    0.36401900    3.86140900
 C                  6.19018900    4.67960700    8.21446700
 H                  6.12094500    4.38303400    9.28465500
 H                  5.65634900    3.90607000    7.63692500
 C                  0.94529600    1.74131500    0.85531400
 H                  0.03827100    1.15172100    0.70147400
 C                  3.16635400    5.99305400    3.80586900
 C                  2.11941800    1.11254100    1.27079300
 H                  2.10957000    0.03494800    1.45554400
 C                  3.64761800    4.55480500    5.93907000
 C                  4.43078700    7.71395800    6.64067900
 H                  4.39436200    8.24009200    5.68328600
 C                  5.41873500    5.96984400    8.03264000
 C                  8.05011500    3.28359000    7.70909700
 H                  7.21153700    2.69014500    7.32311100
 H                  8.25080900    2.91986500    8.74164000
 C                  9.07071900    2.39557200    5.47682800
 H                  8.47689000    3.04095700    4.81751000
 H                 10.03841900    2.18658100    5.00107100
 C                  8.08718200    0.64121100    2.96984700
 H                  8.64380500    0.08896800    2.19785200
 H                  8.28232900    1.70880100    2.80414400
 C                  6.27501600    1.24616300    0.61960500
 H                  6.27483900    0.20255400    0.26453300
 H                  7.28608200    1.66478200    0.53585900
 H                  5.59457900    1.83207000   -0.00661200
 C                  3.56887700    8.08573200    7.67490400
 H                  2.85218000    8.89680700    7.52449600
 C                  9.30422200    3.04202300    6.84288200
 H                 10.03668800    2.44522200    7.40711000
 H                  9.80043100    4.00181000    6.62756300
 C                  8.65434800    0.19938700    4.31180200
 H                  8.28441700   -0.80494900    4.55858000
 H                  9.75143400    0.15977000    4.28618800
 C                  3.64754000    7.42155600    8.90301400
 H                  2.99318000    7.70941900    9.72982200
 C                  4.56164100    6.37746500    9.06804000
 H                  4.59975200    5.83946000   10.01945100
 C                  8.52315500    0.25941300    6.73763700
 H                  9.58386300   -0.01329600    6.80192400
 H                  7.90559700   -0.64301800    6.65756200
 H                  8.22306100    0.82218900    7.62521100
 C                  8.42519300    5.51623000    8.56969900
 H                  8.00493700    6.53112300    8.62533200
 H                  9.43421400    5.58928600    8.13566300
 H                  8.52225600    5.13114600    9.60968400
 C                  6.20029300    5.34415600    2.21325000
 C                  5.62272100    3.10426000    4.66654200
 O                  5.70128500    2.39192500    5.69155300
 O                  6.55061500    2.93326900    3.73461900
 H                  7.28817000    1.36193000    5.47058300
 H                  6.14629900    2.35044500    2.76368900

97
TS-24
 Mn                 3.86141500    4.98725600    4.14449200
 O                  2.15497300    4.93908100    6.53843300
 N                  5.03311700    4.93098100    2.42194100
 O                  2.39600500    7.30668500    3.00036700
 O                  1.75603200    3.01808500    3.59872500
 N                  5.52231900    6.07479000    4.80789300
 N                  7.18322200    4.16869500    6.88330300
 C                  4.78071700    4.31770600    1.24374800
 N                  5.18843000    0.41914400    2.97732100
 C                  6.40409700    6.37511700    3.76944700
 C                  3.66178300    3.33473700    1.10479100
 N                  9.17704100    1.02031500    4.57246000
 C                  5.78243700    6.59276200    6.02958900
 C                  6.15070100    5.76334200    2.50768400
 C                  5.56566600    4.49617300    0.09981900
 H                  5.30672400    3.95975900   -0.81395500
 C                  6.82698100    7.49488300    6.27501300
 H                  6.96800400    7.88310300    7.28440500
 C                  4.94700100    6.25348500    7.22152600
 C                  6.98488900    5.96397600    1.36421500
 H                  7.85800200    6.61177600    1.44318400
 C                  6.69717300    5.34723900    0.16909500
 H                  7.33456000    5.50074600   -0.70529300
 C                  7.50747500    7.25570800    3.98841300
 H                  8.18461700    7.48493500    3.16567200
 C                  2.61512600    3.80194300    3.68960500
 C                  2.46929800    3.71492300    0.47048300
 H                  2.31783400    4.76584900    0.21080100
 C                  3.87820900    1.98042200    1.44479100
 C                  1.48626800    2.76510600    0.17734200
 H                  0.55330800    3.07299000   -0.30191800
 C                  7.70983900    7.82816600    5.22413700
 H                  8.54537900    8.51279900    5.39107200
 C                  5.19143500    1.62750800    2.10581500
 H                  5.93483900    1.45123000    1.31699700
 H                  5.53191500    2.47874500    2.71490400
 C                  6.51923100    0.24876400    3.64154700
 H                  6.45818500   -0.68201200    4.22549300
 H                  6.64456000    1.07738200    4.35339500
 C                  5.84000300    3.85049300    7.35221600
 H                  5.85035800    3.03637900    8.11202500
 H                  5.28002900    3.47141400    6.47970400
 C                  1.71619700    1.41827100    0.47792800
 H                  0.96851300    0.66216700    0.22395100
 C                  3.00382800    6.42903500    3.46544500
 C                  2.90945200    1.02823800    1.09602500
 H                  3.10045500   -0.02927800    1.29238300
 C                  2.91502000    5.01677400    5.65716600
 C                  4.13184300    7.26858500    7.75316200
 H                  4.06948200    8.22311000    7.22365500
 C                  5.05238800    5.01815700    7.90461700
 C                  7.66349000    3.11311700    5.99428500
 H                  6.87604400    2.96369900    5.23725400
 H                  7.76936400    2.14614000    6.53613900
 C                  9.22776700    2.41608400    4.13249700
 H                  8.44657300    2.55978300    3.37000000
 H                 10.19918000    2.64981400    3.63909800
 C                  7.71744700    0.19332800    2.70041300
 H                  7.62697500   -0.66463000    2.01537800
 H                  7.75903900    1.09562200    2.07271900
 C                  4.14711000    0.48007400    4.03215500
 H                  4.31503400    1.36238500    4.66830400
 H                  4.20944300   -0.43402000    4.63583600
 H                  3.15340000    0.54730100    3.57851100
 C                  3.39817100    7.07264800    8.92627500
 H                  2.75949200    7.87131200    9.31259500
 C                  8.96998500    3.42202000    5.26396700
 H                  9.82001800    3.43932100    5.96593100
 H                  8.90764600    4.42985600    4.81966100
 C                  9.03009900    0.05402800    3.48359500
 H                  9.06731300   -0.94888700    3.94073000
 H                  9.87886200    0.10524700    2.76352200
 C                  3.49686900    5.85248100    9.60130200
 H                  2.93880700    5.68482800   10.52642100
 C                  4.32229700    4.84550600    9.09100800
 H                  4.40587900    3.89322700    9.62342900
 C                 10.27946100    0.66885500    5.45160300
 H                 11.27429900    0.74713500    4.95566600
 H                 10.15773700   -0.36748600    5.80429500
 H                 10.29240500    1.32464800    6.33542900
 C                  8.08705200    4.48449700    7.97429100
 H                  7.64351600    5.27391700    8.60136500
 H                  9.04423800    4.86500500    7.58726700
 H                  8.30081500    3.60811200    8.62967200
 H                  5.01333700   -0.57475200    2.27344900
 C                  4.74716300   -2.80447100    2.10603700
 C                  3.28606600   -3.16593000    2.31222200
 H                  5.22571200   -2.86859500    3.10538400
 H                  5.17862800   -3.61140400    1.48157700
 C                  5.94762100   -1.49809300   -0.33335400
 O                  6.15489500   -2.64472900   -0.51660400
 O                  5.94428000   -0.33093300   -0.50262700
 O                  4.87635700   -1.57479600    1.49667200
 F                  2.59674800   -3.19870100    1.15074000
 F                  3.14660200   -4.38124300    2.89186700
 F                  2.64542800   -2.27626300    3.11094200
 H                  4.63805600    3.65905700    4.62685600

86
TS-25
 Mn                 3.91025000    4.94826000    3.99767900
 O                  2.78551900    4.83679200    6.71917400
 N                  4.57895800    4.98572600    2.03583200
 O                  2.16938400    7.25168400    3.39486300
 O                  1.74622400    2.94827300    3.95027300
 N                  5.57281700    6.16494500    4.22217900
 N                  7.58947500    4.30306300    7.24250200
 C                  4.05452900    4.36819800    0.94203500
 N                  6.10991700    2.32664700    2.85043900
 C                  6.18534500    6.46296300    3.00771500
 C                  3.30421200    3.09532000    1.13196300
 N                  8.36139200    0.36009000    5.77902200
 C                  6.14325900    6.64634500    5.35736700
 C                  5.53246800    5.97964700    1.83258400
 C                  4.31644500    4.78824100   -0.35811400
 H                  3.87651000    4.24122900   -1.19323900
 C                  7.37279600    7.30694400    5.35882500
 H                  7.78329000    7.65585200    6.30701900
 C                  5.39147300    6.68468200    6.65285000
 C                  5.83286000    6.43696000    0.51987300
 H                  6.54313100    7.25485800    0.38963400
 C                  5.20612300    5.87568300   -0.57136600
 H                  5.40968700    6.23879000   -1.58128600
 C                  7.41954600    7.16593800    2.96475500
 H                  7.89273200    7.35208600    1.99982500
 C                  2.59910900    3.72527400    3.83437000
 C                  1.92660400    3.01940700    0.88048300
 H                  1.38699800    3.92610900    0.59600900
 C                  4.02986900    1.92276300    1.46443400
 C                  1.24456500    1.80712100    1.02188600
 H                  0.16793200    1.76245800    0.83950700
 C                  8.03466800    7.55666500    4.13421900
 H                  9.00189600    8.06417200    4.11611600
 C                  5.54576600    1.94782700    1.53317200
 H                  5.93619500    0.96117100    1.23207900
 H                  5.91584400    2.67664800    0.79933600
 C                  6.26569200    1.18431500    3.77858200
 H                  5.29674600    0.66411100    3.82526800
 H                  6.44347700    1.60760800    4.77692100
 C                  6.14237800    4.37599600    7.45117100
 H                  5.83530200    3.71144600    8.29004800
 H                  5.67482900    3.96298800    6.54275000
 C                  1.94304400    0.65778600    1.40417700
 H                  1.41630900   -0.29270900    1.52168300
 C                  2.84663300    6.34272300    3.63046300
 C                  3.32748300    0.71726500    1.60695300
 H                  3.88079000   -0.19475700    1.84862000
 C                  3.34009600    4.93828800    5.70427500
 C                  4.60479100    7.83222800    6.86181700
 H                  4.49695700    8.55365800    6.04733300
 C                  5.52762800    5.73593200    7.68933100
 C                  7.86147400    2.94144800    6.77503300
 H                  7.25978300    2.81363800    5.86506200
 H                  7.47035400    2.19635300    7.50344000
 C                  9.34123300    1.39697500    5.45484500
 H                  9.09569400    1.78694200    4.45816300
 H                 10.37413200    0.98665000    5.38756300
 C                  7.40255400    0.20168400    3.44423100
 H                  7.05624100   -0.56995400    2.73826700
 H                  8.21507800    0.73428500    2.92737300
 C                  7.31607400    3.15500000    2.73004000
 H                  8.15957300    2.62213100    2.25850700
[truncated: 145,334 more chars]
